# Supplementary material for: Conflicts of interest of editors of medical journals
Source: PLoS One. 2018 May 18;13(5):e0197141. doi: 10.1371/journal.pone.0197141 (PMC5959187; doi:10.1371/journal.pone.0197141)
Supplement: S1 Dataset — (XLSX) [file pone.0197141.s001.xlsx]

## Sheet: #LN00641
Field	Physician_Profile_ID	Physician_Primary_Type	Total_Amount_of_Payment_USDollars	Number_of_Payments_Included_in_Total_Amount	Form_of_Payment_or_Transfer_of_Value	Nature_of_Payment_or_Transfer_of_Value	Name_of_Associated_Covered_Drug_or_Biological1	Name_of_Associated_Covered_Device_or_Medical_Supply1	Field	Journal	Position	Rank	payment_received	Rank 2
														categories
Gastroenterology	1	Medical Doctor	4593.75	1	Cash or cash equivalent	Consulting Fee		EsophyX	GI	Gastrointestinal Endoscopy	Senior Associate Editor	2	1	2
Gastroenterology	2	Medical Doctor	1747.5	1	Cash or cash equivalent	Consulting Fee		EsophyX	GI	Gastrointestinal Endoscopy	Senior Associate Editor	2	1	2
Gastroenterology	3	Medical Doctor	1695	1	Cash or cash equivalent	Consulting Fee		MUSE	GI	Gastrointestinal Endoscopy	Senior Associate Editor	2	1	2
Gastroenterology	4	Medical Doctor	21.07	1	In-kind items and services	Food and Beverage	OLYSIO		GI	Gastrointestinal Endoscopy	Senior Associate Editor	2	1	2
Gastroenterology	5	Medical Doctor	20.75	1	In-kind items and services	Food and Beverage	REMICADE		GI	Gastrointestinal Endoscopy	Senior Associate Editor	2	1	2
Gastroenterology	6	Medical Doctor	23.49	1	In-kind items and services	Food and Beverage	REMICADE		GI	Gastrointestinal Endoscopy	Senior Associate Editor	2	1	2
Gastroenterology	7	Medical Doctor	23.45	1	In-kind items and services	Food and Beverage	REMICADE		GI	Gastrointestinal Endoscopy	Senior Associate Editor	2	1	2
Gastroenterology	8	Medical Doctor	14.99	1	In-kind items and services	Food and Beverage	REMICADE		GI	Gastrointestinal Endoscopy	Senior Associate Editor	2	1	2
Gastroenterology	9	Medical Doctor	25.73	1	In-kind items and services	Food and Beverage	SIMPONI		GI	Gastrointestinal Endoscopy	Senior Associate Editor	2	1	2
Gastroenterology	10	Medical Doctor	19.19	1	In-kind items and services	Food and Beverage	SIMPONI		GI	Gastrointestinal Endoscopy	Senior Associate Editor	2	1	2
Gastroenterology	11	Medical Doctor	21.01	1	In-kind items and services	Food and Beverage	SIMPONI		GI	Gastrointestinal Endoscopy	Senior Associate Editor	2	1	2
Gastroenterology	12	Medical Doctor	13.81	1	In-kind items and services	Food and Beverage	SIMPONI		GI	Gastrointestinal Endoscopy	Senior Associate Editor	2	1	2
Gastroenterology	13	Medical Doctor	17.3	1	In-kind items and services	Food and Beverage			GI	Gastrointestinal Endoscopy	Senior Associate Editor	2	1	2
Gastroenterology	14	Medical Doctor	23.46	1	In-kind items and services	Food and Beverage			GI	Gastrointestinal Endoscopy	Senior Associate Editor	2	1	2
Gastroenterology	15	Medical Doctor	17.05	1	In-kind items and services	Food and Beverage			GI	Gastrointestinal Endoscopy	Senior Associate Editor	2	1	2
Gastroenterology	16	Medical Doctor	17.11	1	In-kind items and services	Food and Beverage			GI	Gastrointestinal Endoscopy	Senior Associate Editor	2	1	2
Gastroenterology	17	Medical Doctor	23.08	1	In-kind items and services	Food and Beverage			GI	Gastrointestinal Endoscopy	Senior Associate Editor	2	1	2
Gastroenterology	18	Medical Doctor	17.63	1	In-kind items and services	Food and Beverage			GI	Gastrointestinal Endoscopy	Senior Associate Editor	2	1	2
Gastroenterology	19	Medical Doctor	22.52	1	In-kind items and services	Food and Beverage			GI	Gastrointestinal Endoscopy	Senior Associate Editor	2	1	2
Gastroenterology	20	Medical Doctor	21.49	1	In-kind items and services	Food and Beverage			GI	Gastrointestinal Endoscopy	Senior Associate Editor	2	1	2
Gastroenterology	21	Medical Doctor	17.51	1	In-kind items and services	Food and Beverage			GI	Gastrointestinal Endoscopy	Senior Associate Editor	2	1	2
Gastroenterology	22	Medical Doctor	14.01	1	In-kind items and services	Food and Beverage			GI	Gastrointestinal Endoscopy	Senior Associate Editor	2	1	2
Gastroenterology	23	Medical Doctor	18.4	1	In-kind items and services	Food and Beverage			GI	Gastrointestinal Endoscopy	Senior Associate Editor	2	1	2
Gastroenterology	24	Medical Doctor	20	1	In-kind items and services	Food and Beverage		SOLESTA	GI	Gastrointestinal Endoscopy	Senior Associate Editor	2	1	2
Gastroenterology	25	Medical Doctor	25.5	1	In-kind items and services	Food and Beverage	XIFAXAN - 550MG		GI	Gastrointestinal Endoscopy	Senior Associate Editor	2	1	2
Gastroenterology	26	Medical Doctor	95.19	1	Cash or cash equivalent	Food and Beverage	VIBATIV		GI	Gastrointestinal Endoscopy	Senior Associate Editor	2	1	2
Gastroenterology	27	Medical Doctor	37.37	1	Cash or cash equivalent	Travel and Lodging	VIBATIV		GI	Gastrointestinal Endoscopy	Senior Associate Editor	2	1	2
Gastroenterology	28	Medical Doctor	2750	1	Cash or cash equivalent	Consulting Fee	LINZESS 145 MCG		GI	Gastrointestinal Endoscopy	Senior Associate Editor	2	1	2
Gastroenterology	29	Medical Doctor	14.64	1	In-kind items and services	Food and Beverage	LINZESS 145 MCG	COLOGUARD	GI	Gastrointestinal Endoscopy	Senior Associate Editor	2	1	2
Gastroenterology	30	Medical Doctor	19.12	1	In-kind items and services	Food and Beverage	LINZESS 145 MCG	COLOGUARD	GI	Gastrointestinal Endoscopy	Senior Associate Editor	2	1	2
Gastroenterology	31	Medical Doctor	19.79	1	In-kind items and services	Food and Beverage	CIMZIA		GI	Gastrointestinal Endoscopy	Senior Associate Editor	2	1	2
Gastroenterology	32	Medical Doctor	92	1	Cash or cash equivalent	Consulting Fee			GI	Gastrointestinal Endoscopy	Senior Associate Editor	2	1	2
Gastroenterology	33	Medical Doctor	6.52	1	In-kind items and services	Food and Beverage	DEXILANT		GI	Gastrointestinal Endoscopy	Senior Associate Editor	2	1	2
Gastroenterology	34	Medical Doctor	130.21	1	In-kind items and services	Food and Beverage	AMITIZA		GI	Gastrointestinal Endoscopy	Senior Associate Editor	2	1	2
Gastroenterology	35	Medical Doctor	4.32	1	In-kind items and services	Food and Beverage	AMITIZA		GI	Gastrointestinal Endoscopy	Senior Associate Editor	2	1	2
Gastroenterology	36	Medical Doctor	3.74	1	In-kind items and services	Food and Beverage	AMITIZA		GI	Gastrointestinal Endoscopy	Senior Associate Editor	2	1	2
Gastroenterology	37	Medical Doctor	17.55	1	In-kind items and services	Food and Beverage	AMITIZA		GI	Gastrointestinal Endoscopy	Senior Associate Editor	2	1	2
Gastroenterology	38	Medical Doctor	3025	1	Cash or cash equivalent	Consulting Fee	AMITIZA		GI	Gastrointestinal Endoscopy	Senior Associate Editor	2	1	2
Gastroenterology	39	Medical Doctor	19.65	1	In-kind items and services	Food and Beverage	LINZESS		GI	Gastrointestinal Endoscopy	Senior Associate Editor	2	1	2
Allergy	40	Medical Doctor	350	1	Cash or cash equivalent	Consulting Fee		APTIMA	Allergy	Journal of Infectious Diseases	Associate Editor	3	1	2
Allergy	41	Medical Doctor	43.76	1	In-kind items and services	Food and Beverage			Allergy	Journal of Infectious Diseases	Associate Editor	3	1	2
Allergy	42	Medical Doctor	54.8	1	In-kind items and services	Food and Beverage			Allergy	Arthritis and Rheumatism	Co-Editor	3	1	2
Allergy	43	Medical Doctor	206	1	Cash or cash equivalent	Travel and Lodging			Allergy	Arthritis and Rheumatism	Co-Editor	3	1	2
Allergy	44	Medical Doctor	131.63	1	Cash or cash equivalent	Travel and Lodging			Allergy	Arthritis and Rheumatism	Co-Editor	3	1	2
Allergy	45	Medical Doctor	5677.5	1	Cash or cash equivalent	Consulting Fee			Allergy	Arthritis and Rheumatism	Co-Editor	3	1	2
Allergy	46	Medical Doctor	173.2	1	In-kind items and services	Travel and Lodging			Allergy	Arthritis and Rheumatism	Co-Editor	3	1	2
Cardiology	47	Medical Doctor	1500	1	Cash or cash equivalent	Consulting Fee		OTHER	Cardiology	Journal of the American College of Cardiology	Associate Editor	3	1	2
Cardiology	48	Medical Doctor	13.68	1	In-kind items and services	Food and Beverage		STRUCTURAL HEART	Cardiology	Journal of the American College of Cardiology	Associate Editor	3	1	2
Cardiology	49	Medical Doctor	15.92	1	In-kind items and services	Education	REPATHA		Cardiology	Journal of the American College of Cardiology	Associate Editor	3	1	2
Cardiology	50	Medical Doctor	32.71	1	In-kind items and services	Food and Beverage		Heart Valves	Cardiology	Journal of the American College of Cardiology	Associate Editor	3	1	2
Cardiology	51	Medical Doctor	91.87	1	In-kind items and services	Food and Beverage		Catheters	Cardiology	Journal of the American College of Cardiology	Associate Editor	3	1	2
Cardiology	52	Medical Doctor	625	1	Cash or cash equivalent	Consulting Fee		Catheters	Cardiology	Journal of the American College of Cardiology	Associate Editor	3	1	2
Cardiology	53	Medical Doctor	43.75	1	In-kind items and services	Food and Beverage		Impella	Cardiology	Journal of the American College of Cardiology	Associate Editor	3	1	2
Cardiology	54	Medical Doctor	43.75	1	In-kind items and services	Food and Beverage		Impella	Cardiology	Journal of the American College of Cardiology	Associate Editor	3	1	2
Cardiology	55	Medical Doctor	40.7	1	In-kind items and services	Food and Beverage		Impella	Cardiology	Journal of the American College of Cardiology	Associate Editor	3	1	2
Dermatology	56	Medical Doctor	1600	1	Cash or cash equivalent	Consulting Fee			Dermatology	Journal of Investigative Dermatology	Associate Editor	3	1	2
Gastroenterology	57	Medical Doctor	65.15	1	In-kind items and services	Food and Beverage			GI	Hepatology	Associate Editor	3	1	2
Gastroenterology	58	Medical Doctor	102.77	1	In-kind items and services	Food and Beverage			GI	Hepatology	Associate Editor	3	1	2
Gastroenterology	59	Medical Doctor	3626	1	In-kind items and services	Travel and Lodging	SOVALDI		GI	Hepatology	Associate Editor	3	1	2
Gastroenterology	60	Medical Doctor	1000	1	Cash or cash equivalent	Honoraria	SOVALDI		GI	Hepatology	Associate Editor	3	1	2
Gastroenterology	61	Medical Doctor	120.56	1	In-kind items and services	Food and Beverage			GI	Hepatology	Associate Editor	3	1	2
Gastroenterology	62	Medical Doctor	58.68	1	Cash or cash equivalent	Food and Beverage	DAKLINZA		GI	Hepatology	Associate Editor	3	1	2
Gastroenterology	63	Medical Doctor	677.03	1	Cash or cash equivalent	Travel and Lodging	DAKLINZA		GI	Hepatology	Associate Editor	3	1	2
Gastroenterology	64	Medical Doctor	21.11	1	Cash or cash equivalent	Food and Beverage			GI	Hepatology	Associate Editor	3	1	2
Gastroenterology	65	Medical Doctor	25.99	1	Cash or cash equivalent	Food and Beverage			GI	Hepatology	Associate Editor	3	1	2
Gastroenterology	66	Medical Doctor	13.19	1	Cash or cash equivalent	Food and Beverage			GI	Hepatology	Associate Editor	3	1	2
Gastroenterology	67	Medical Doctor	23.19	1	Cash or cash equivalent	Food and Beverage			GI	Hepatology	Associate Editor	3	1	2
Gastroenterology	68	Medical Doctor	44	1	Cash or cash equivalent	Food and Beverage			GI	Hepatology	Associate Editor	3	1	2
Gastroenterology	69	Medical Doctor	5200	1	Cash or cash equivalent	Consulting Fee	DAKLINZA		GI	Hepatology	Associate Editor	3	1	2
Gastroenterology	70	Medical Doctor	25.53	1	Cash or cash equivalent	Food and Beverage			GI	Hepatology	Associate Editor	3	1	2
Gastroenterology	71	Medical Doctor	236.17	1	Cash or cash equivalent	Travel and Lodging			GI	Hepatology	Associate Editor	3	1	2
Gastroenterology	72	Medical Doctor	3900	1	Cash or cash equivalent	Consulting Fee	DAKLINZA		GI	Hepatology	Associate Editor	3	1	2
Cardiology	73	Medical Doctor	125	1	Cash or cash equivalent	Consulting Fee	XARELTO		Cardiology	UpToDate - Cardiology	Editor-in-Chief	1	1	1
Cardiology	74	Medical Doctor	375	1	Cash or cash equivalent	Consulting Fee	XARELTO		Cardiology	UpToDate - Cardiology	Editor-in-Chief	1	1	1
Cardiology	75	Medical Doctor	36.92	1	In-kind items and services	Food and Beverage			Cardiology	UpToDate - Cardiology	Editor-in-Chief	1	1	1
Cardiology	76	Medical Doctor	625	1	Cash or cash equivalent	Consulting Fee		CLINICAL TRIAL PRODUCT	Cardiology	UpToDate - Cardiology	Editor-in-Chief	1	1	1
Cardiology	77	Medical Doctor	367.44	1	Cash or cash equivalent	Travel and Lodging		CLINICAL TRIAL PRODUCT	Cardiology	UpToDate - Cardiology	Editor-in-Chief	1	1	1
Cardiology	78	Medical Doctor	75	1	Cash or cash equivalent	Travel and Lodging		CLINICAL TRIAL PRODUCT	Cardiology	UpToDate - Cardiology	Editor-in-Chief	1	1	1
Cardiology	79	Medical Doctor	937.5	1	Cash or cash equivalent	Consulting Fee		CLINICAL TRIAL PRODUCT	Cardiology	UpToDate - Cardiology	Editor-in-Chief	1	1	1
Cardiology	80	Medical Doctor	57.02	1	In-kind items and services	Food and Beverage		Cardiac Diagnostics and Monitoring	Cardiology	UpToDate - Cardiology	Editor-in-Chief	1	1	1
Cardiology	81	Medical Doctor	32.15	1	In-kind items and services	Food and Beverage		Stents	Cardiology	UpToDate - Cardiology	Editor-in-Chief	1	1	1
Cardiology	82	Medical Doctor	23	1	In-kind items and services	Food and Beverage			Cardiology	UpToDate - Cardiology	Editor-in-Chief	1	1	1
Cardiology	83	Medical Doctor	1000	1	Cash or cash equivalent	Grant		Bradycardia products	Cardiology	UpToDate - Cardiology	Editor-in-Chief	1	1	1
Allergy	84	Medical Doctor	122.83	1	In-kind items and services	Food and Beverage	XOLAIR		Allergy	Journal of Allergy and Clinical Immunology	Deputy Editor	2	1	2
Allergy	85	Medical Doctor	45.52	1	Cash or cash equivalent	Food and Beverage	XOLAIR		Allergy	Journal of Allergy and Clinical Immunology	Deputy Editor	2	1	2
Allergy	86	Medical Doctor	31.5	1	Cash or cash equivalent	Travel and Lodging	XOLAIR		Allergy	Journal of Allergy and Clinical Immunology	Deputy Editor	2	1	2
Allergy	87	Medical Doctor	115.8	1	Cash or cash equivalent	Travel and Lodging	XOLAIR		Allergy	Journal of Allergy and Clinical Immunology	Deputy Editor	2	1	2
Allergy	88	Medical Doctor	72.98	1	In-kind items and services	Food and Beverage	XOLAIR		Allergy	Journal of Allergy and Clinical Immunology	Deputy Editor	2	1	2
Allergy	89	Medical Doctor	31.5	1	Cash or cash equivalent	Travel and Lodging	XOLAIR		Allergy	Journal of Allergy and Clinical Immunology	Deputy Editor	2	1	2
Allergy	90	Medical Doctor	37.22	1	In-kind items and services	Food and Beverage	XOLAIR		Allergy	Journal of Allergy and Clinical Immunology	Deputy Editor	2	1	2
Allergy	91	Medical Doctor	353	1	In-kind items and services	Travel and Lodging	XOLAIR		Allergy	Journal of Allergy and Clinical Immunology	Deputy Editor	2	1	2
Allergy	92	Medical Doctor	293	1	In-kind items and services	Travel and Lodging	XOLAIR		Allergy	Journal of Allergy and Clinical Immunology	Deputy Editor	2	1	2
Allergy	93	Medical Doctor	15.61	1	In-kind items and services	Food and Beverage	XOLAIR		Allergy	Journal of Allergy and Clinical Immunology	Deputy Editor	2	1	2
Allergy	94	Medical Doctor	2180	1	Cash or cash equivalent	Consulting Fee	XOLAIR		Allergy	Journal of Allergy and Clinical Immunology	Deputy Editor	2	1	2
Allergy	95	Medical Doctor	31.16	1	In-kind items and services	Food and Beverage	XOLAIR		Allergy	Journal of Allergy and Clinical Immunology	Deputy Editor	2	1	2
Allergy	96	Medical Doctor	273.7	1	In-kind items and services	Travel and Lodging	XOLAIR		Allergy	Journal of Allergy and Clinical Immunology	Deputy Editor	2	1	2
Allergy	97	Medical Doctor	103.5	1	Cash or cash equivalent	Travel and Lodging	XOLAIR		Allergy	Journal of Allergy and Clinical Immunology	Deputy Editor	2	1	2
Allergy	98	Medical Doctor	9085	1	Cash or cash equivalent	Consulting Fee	XOLAIR		Allergy	Journal of Allergy and Clinical Immunology	Deputy Editor	2	1	2
Allergy	99	Medical Doctor	350	1	In-kind items and services	Consulting Fee			Allergy	Journal of Allergy and Clinical Immunology	Deputy Editor	2	1	2
Allergy	100	Medical Doctor	757	1	In-kind items and services	Consulting Fee			Allergy	Journal of Allergy and Clinical Immunology	Deputy Editor	2	1	2
Allergy	101	Medical Doctor	74.13	1	In-kind items and services	Food and Beverage	SPIRIVA		Allergy	Journal of Allergy and Clinical Immunology	Deputy Editor	2	1	2
Allergy	102	Medical Doctor	919	1	In-kind items and services	Consulting Fee			Allergy	Journal of Allergy and Clinical Immunology	Deputy Editor	2	1	2
Allergy	103	Medical Doctor	3420.85	1	In-kind items and services	Consulting Fee			Allergy	Journal of Allergy and Clinical Immunology	Deputy Editor	2	1	2
Allergy	104	Medical Doctor	306	1	In-kind items and services	Consulting Fee			Allergy	Journal of Allergy and Clinical Immunology	Deputy Editor	2	1	2
Allergy	105	Medical Doctor	42	1	In-kind items and services	Travel and Lodging			Allergy	Journal of Allergy and Clinical Immunology	Deputy Editor	2	1	2
Allergy	106	Medical Doctor	135	1	In-kind items and services	Travel and Lodging			Allergy	Journal of Allergy and Clinical Immunology	Deputy Editor	2	1	2
Allergy	107	Medical Doctor	42	1	In-kind items and services	Travel and Lodging			Allergy	Journal of Allergy and Clinical Immunology	Deputy Editor	2	1	2
Allergy	108	Medical Doctor	43.38	1	In-kind items and services	Food and Beverage			Allergy	Journal of Allergy and Clinical Immunology	Deputy Editor	2	1	2
Allergy	109	Medical Doctor	47.65	1	In-kind items and services	Travel and Lodging			Allergy	Journal of Allergy and Clinical Immunology	Deputy Editor	2	1	2
Allergy	110	Medical Doctor	62.2	1	In-kind items and services	Food and Beverage	SYMBICORT		Allergy	Journal of Allergy and Clinical Immunology	Deputy Editor	2	1	2
Allergy	111	Medical Doctor	972.5	1	Cash or cash equivalent	Consulting Fee	SYMBICORT		Allergy	Journal of Allergy and Clinical Immunology	Deputy Editor	2	1	2
Allergy	112	Medical Doctor	52.29	1	In-kind items and services	Food and Beverage			Allergy	Journal of Allergy and Clinical Immunology	Deputy Editor	2	1	2
Allergy	113	Medical Doctor	40	1	In-kind items and services	Food and Beverage			Allergy	Journal of Allergy and Clinical Immunology	Deputy Editor	2	1	2
Allergy	114	Medical Doctor	113	1	In-kind items and services	Travel and Lodging			Allergy	Journal of Allergy and Clinical Immunology	Deputy Editor	2	1	2
Allergy	115	Medical Doctor	2000	1	Cash or cash equivalent	Consulting Fee	SYMBICORT		Allergy	Journal of Allergy and Clinical Immunology	Deputy Editor	2	1	2
Allergy	116	Medical Doctor	4037.5	1	Cash or cash equivalent	Consulting Fee			Allergy	Journal of Allergy and Clinical Immunology	Deputy Editor	2	1	2
Allergy	117	Medical Doctor	63.46	1	In-kind items and services	Travel and Lodging			Allergy	Journal of Allergy and Clinical Immunology	Deputy Editor	2	1	2
Allergy	118	Medical Doctor	1275	1	Cash or cash equivalent	Consulting Fee			Allergy	Journal of Allergy and Clinical Immunology	Deputy Editor	2	1	2
Allergy	119	Medical Doctor	622.1	1	In-kind items and services	Travel and Lodging			Allergy	Journal of Allergy and Clinical Immunology	Deputy Editor	2	1	2
Allergy	120	Medical Doctor	25	1	In-kind items and services	Food and Beverage			Allergy	Journal of Allergy and Clinical Immunology	Deputy Editor	2	1	2
Allergy	121	Medical Doctor	25	1	In-kind items and services	Food and Beverage			Allergy	Journal of Allergy and Clinical Immunology	Deputy Editor	2	1	2
Allergy	122	Medical Doctor	389	1	Cash or cash equivalent	Consulting Fee	SYMBICORT		Allergy	Journal of Allergy and Clinical Immunology	Deputy Editor	2	1	2
Allergy	123	Medical Doctor	733.3	1	In-kind items and services	Travel and Lodging			Allergy	Journal of Allergy and Clinical Immunology	Deputy Editor	2	1	2
Allergy	124	Medical Doctor	63.46	1	In-kind items and services	Travel and Lodging			Allergy	Journal of Allergy and Clinical Immunology	Deputy Editor	2	1	2
Allergy	125	Medical Doctor	1500	1	Cash or cash equivalent	Consulting Fee	SYMBICORT		Allergy	Journal of Allergy and Clinical Immunology	Deputy Editor	2	1	2
Allergy	126	Medical Doctor	1500	1	Cash or cash equivalent	Consulting Fee	SYMBICORT		Allergy	Journal of Allergy and Clinical Immunology	Deputy Editor	2	1	2
Allergy	127	Medical Doctor	54	1	In-kind items and services	Food and Beverage			Allergy	Journal of Allergy and Clinical Immunology	Deputy Editor	2	1	2
Allergy	128	Medical Doctor	53.92	1	In-kind items and services	Food and Beverage			Allergy	Journal of Allergy and Clinical Immunology	Deputy Editor	2	1	2
Allergy	129	Medical Doctor	89.73	1	In-kind items and services	Travel and Lodging			Allergy	Journal of Allergy and Clinical Immunology	Deputy Editor	2	1	2
Allergy	130	Medical Doctor	71.92	1	In-kind items and services	Food and Beverage			Allergy	Journal of Allergy and Clinical Immunology	Deputy Editor	2	1	2
Allergy	131	Medical Doctor	99.07	1	In-kind items and services	Food and Beverage			Allergy	Journal of Allergy and Clinical Immunology	Deputy Editor	2	1	2
Allergy	132	Medical Doctor	912.5	1	In-kind items and services	Consulting Fee			Allergy	Journal of Allergy and Clinical Immunology	Deputy Editor	2	1	2
Allergy	133	Medical Doctor	900	1	Cash or cash equivalent	Consulting Fee	NONCOVERED PRODUCT		Allergy	Journal of Allergy and Clinical Immunology	Deputy Editor	2	1	2
Allergy	134	Medical Doctor	450	1	Cash or cash equivalent	Consulting Fee	NONCOVERED PRODUCT		Allergy	Journal of Allergy and Clinical Immunology	Deputy Editor	2	1	2
Allergy	135	Medical Doctor	900	1	Cash or cash equivalent	Consulting Fee	NONCOVERED PRODUCT		Allergy	Journal of Allergy and Clinical Immunology	Deputy Editor	2	1	2
Allergy	136	Medical Doctor	450	1	Cash or cash equivalent	Consulting Fee	NONCOVERED PRODUCT		Allergy	Journal of Allergy and Clinical Immunology	Deputy Editor	2	1	2
Allergy	137	Medical Doctor	7734.7	1	In-kind items and services	Travel and Lodging			Allergy	Journal of Allergy and Clinical Immunology	Deputy Editor	2	1	2
Allergy	138	Medical Doctor	267.72	1	In-kind items and services	Travel and Lodging			Allergy	Journal of Allergy and Clinical Immunology	Deputy Editor	2	1	2
Allergy	139	Medical Doctor	222.86	1	In-kind items and services	Food and Beverage			Allergy	Journal of Allergy and Clinical Immunology	Deputy Editor	2	1	2
Allergy	140	Medical Doctor	27.95	1	In-kind items and services	Food and Beverage			Allergy	Journal of Allergy and Clinical Immunology	Deputy Editor	2	1	2
Allergy	141	Medical Doctor	725.64	1	Cash or cash equivalent	Consulting Fee	AFREZZA		Allergy	Journal of Allergy and Clinical Immunology	Deputy Editor	2	1	2
Allergy	142	Medical Doctor	2688	1	Cash or cash equivalent	Consulting Fee			Allergy	Journal of Allergy and Clinical Immunology	Deputy Editor	2	1	2
Allergy	143	Medical Doctor	30.55	1	Cash or cash equivalent	Food and Beverage			Allergy	Journal of Allergy and Clinical Immunology	Deputy Editor	2	1	2
Allergy	144	Medical Doctor	151.45	1	In-kind items and services	Travel and Lodging			Allergy	Journal of Allergy and Clinical Immunology	Deputy Editor	2	1	2
Allergy	145	Medical Doctor	372.32	1	In-kind items and services	Travel and Lodging			Allergy	Journal of Allergy and Clinical Immunology	Deputy Editor	2	1	2
Allergy	146	Medical Doctor	266.27	1	In-kind items and services	Travel and Lodging			Allergy	Journal of Allergy and Clinical Immunology	Deputy Editor	2	1	2
Allergy	147	Medical Doctor	173.53	1	In-kind items and services	Food and Beverage			Allergy	Journal of Allergy and Clinical Immunology	Deputy Editor	2	1	2
Allergy	148	Medical Doctor	169.92	1	In-kind items and services	Travel and Lodging	NON-PRODUCT		Allergy	Journal of Allergy and Clinical Immunology	Deputy Editor	2	1	2
Allergy	149	Medical Doctor	31.58	1	In-kind items and services	Food and Beverage	NON-PRODUCT		Allergy	Journal of Allergy and Clinical Immunology	Deputy Editor	2	1	2
Allergy	150	Medical Doctor	40	1	In-kind items and services	Food and Beverage	NON-PRODUCT		Allergy	Journal of Allergy and Clinical Immunology	Deputy Editor	2	1	2
Allergy	151	Medical Doctor	47.37	1	In-kind items and services	Food and Beverage	NON-PRODUCT		Allergy	Journal of Allergy and Clinical Immunology	Deputy Editor	2	1	2
Allergy	152	Medical Doctor	48.22	1	In-kind items and services	Travel and Lodging	NON-PRODUCT		Allergy	Journal of Allergy and Clinical Immunology	Deputy Editor	2	1	2
Allergy	153	Medical Doctor	722.44	1	In-kind items and services	Travel and Lodging	NON-PRODUCT		Allergy	Journal of Allergy and Clinical Immunology	Deputy Editor	2	1	2
Allergy	154	Medical Doctor	81.33	1	In-kind items and services	Travel and Lodging	NON-PRODUCT		Allergy	Journal of Allergy and Clinical Immunology	Deputy Editor	2	1	2
Allergy	155	Medical Doctor	370	1	Cash or cash equivalent	Consulting Fee	NONCOVERED PRODUCT		Allergy	Journal of Allergy and Clinical Immunology	Deputy Editor	2	1	2
Allergy	156	Medical Doctor	450	1	Cash or cash equivalent	Consulting Fee	NONCOVERED PRODUCT		Allergy	Journal of Allergy and Clinical Immunology	Deputy Editor	2	1	2
Allergy	157	Medical Doctor	4000	1	Cash or cash equivalent	Consulting Fee			Allergy	Journal of Allergy and Clinical Immunology	Deputy Editor	2	1	2
Allergy	158	Medical Doctor	60.11	1	Cash or cash equivalent	Travel and Lodging			Allergy	Journal of Allergy and Clinical Immunology	Deputy Editor	2	1	2
Allergy	159	Medical Doctor	147.14	1	In-kind items and services	Travel and Lodging			Allergy	Journal of Allergy and Clinical Immunology	Deputy Editor	2	1	2
Allergy	160	Medical Doctor	70.33	1	Cash or cash equivalent	Travel and Lodging			Allergy	Journal of Allergy and Clinical Immunology	Deputy Editor	2	1	2
Allergy	161	Medical Doctor	100	1	In-kind items and services	Food and Beverage			Allergy	Journal of Allergy and Clinical Immunology	Deputy Editor	2	1	2
Allergy	162	Medical Doctor	20.28	1	In-kind items and services	Food and Beverage			Allergy	Journal of Allergy and Clinical Immunology	Deputy Editor	2	1	2
Allergy	163	Medical Doctor	11.3	1	In-kind items and services	Food and Beverage			Allergy	Journal of Allergy and Clinical Immunology	Deputy Editor	2	1	2
Allergy	164	Medical Doctor	20.69	1	In-kind items and services	Food and Beverage			Allergy	Journal of Allergy and Clinical Immunology	Deputy Editor	2	1	2
Allergy	165	Medical Doctor	7.6	1	In-kind items and services	Food and Beverage			Allergy	Journal of Allergy and Clinical Immunology	Deputy Editor	2	1	2
Allergy	166	Medical Doctor	102.75	1	Cash or cash equivalent	Travel and Lodging			Allergy	Journal of Allergy and Clinical Immunology	Deputy Editor	2	1	2
Allergy	167	Medical Doctor	147.14	1	In-kind items and services	Travel and Lodging			Allergy	Journal of Allergy and Clinical Immunology	Deputy Editor	2	1	2
Allergy	168	Medical Doctor	4000	1	Cash or cash equivalent	Consulting Fee			Allergy	Journal of Allergy and Clinical Immunology	Deputy Editor	2	1	2
Allergy	169	Medical Doctor	64.45	1	In-kind items and services	Food and Beverage	ADVAIR DISKUS		Allergy	Journal of Allergy and Clinical Immunology	Deputy Editor	2	1	2
Allergy	170	Medical Doctor	668.7	1	Cash or cash equivalent	Travel and Lodging			Allergy	Journal of Allergy and Clinical Immunology	Deputy Editor	2	1	2
Allergy	171	Medical Doctor	17.57	1	In-kind items and services	Food and Beverage			Allergy	Journal of Allergy and Clinical Immunology	Deputy Editor	2	1	2
Allergy	172	Medical Doctor	6.2	1	In-kind items and services	Food and Beverage			Allergy	Journal of Allergy and Clinical Immunology	Deputy Editor	2	1	2
Allergy	173	Medical Doctor	5.12	1	In-kind items and services	Food and Beverage			Allergy	Journal of Allergy and Clinical Immunology	Deputy Editor	2	1	2
Allergy	174	Medical Doctor	24.45	1	In-kind items and services	Food and Beverage			Allergy	Journal of Allergy and Clinical Immunology	Deputy Editor	2	1	2
Allergy	175	Medical Doctor	296.2	1	Cash or cash equivalent	Travel and Lodging		NIOX VERO Device	Allergy	Journal of Allergy and Clinical Immunology	Deputy Editor	2	1	2
Allergy	176	Medical Doctor	2000	1	Cash or cash equivalent	Consulting Fee		NIOX VERO Device	Allergy	Journal of Allergy and Clinical Immunology	Deputy Editor	2	1	2
Allergy	177	Medical Doctor	70.98	1	Cash or cash equivalent	Consulting Fee		NIOX VERO Device	Allergy	Journal of Allergy and Clinical Immunology	Deputy Editor	2	1	2
Allergy	178	Medical Doctor	321.2	1	Cash or cash equivalent	Travel and Lodging		NIOX VERO Device	Allergy	Journal of Allergy and Clinical Immunology	Deputy Editor	2	1	2
Allergy	179	Medical Doctor	164.17	1	Cash or cash equivalent	Food and Beverage		NIOX VERO Device	Allergy	Journal of Allergy and Clinical Immunology	Deputy Editor	2	1	2
Allergy	180	Medical Doctor	100.57	1	Cash or cash equivalent	Travel and Lodging		NIOX VERO Device	Allergy	Journal of Allergy and Clinical Immunology	Deputy Editor	2	1	2
Dermatology	181	Medical Doctor	14.45	1	In-kind items and services	Food and Beverage	HUMALOG		Dermatology	Journal of Investigative Dermatology	Associate Editor	3	1	2
Dermatology	182	Medical Doctor	20.21	1	In-kind items and services	Food and Beverage	HUMALOG		Dermatology	Journal of Investigative Dermatology	Associate Editor	3	1	2
Dermatology	183	Medical Doctor	14.9	1	In-kind items and services	Food and Beverage			Dermatology	Journal of Investigative Dermatology	Associate Editor	3	1	2
Dermatology	184	Medical Doctor	11.42	1	In-kind items and services	Food and Beverage			Dermatology	Journal of Investigative Dermatology	Associate Editor	3	1	2
Dermatology	185	Medical Doctor	118.25	1	Cash or cash equivalent	Travel and Lodging	REPATHA		Dermatology	Journal of Investigative Dermatology	Associate Editor	3	1	2
Dermatology	186	Medical Doctor	1600	1	Cash or cash equivalent	Consulting Fee	REPATHA		Dermatology	Journal of Investigative Dermatology	Associate Editor	3	1	2
Dermatology	187	Medical Doctor	3200	1	Cash or cash equivalent	Consulting Fee	REPATHA		Dermatology	Journal of Investigative Dermatology	Associate Editor	3	1	2
Dermatology	188	Medical Doctor	16.96	1	Cash or cash equivalent	Food and Beverage	REPATHA		Dermatology	Journal of Investigative Dermatology	Associate Editor	3	1	2
Dermatology	189	Medical Doctor	148.98	1	In-kind items and services	Food and Beverage	REPATHA		Dermatology	Journal of Investigative Dermatology	Associate Editor	3	1	2
Dermatology	190	Medical Doctor	125.13	1	In-kind items and services	Travel and Lodging	REPATHA		Dermatology	Journal of Investigative Dermatology	Associate Editor	3	1	2
Dermatology	191	Medical Doctor	55.59	1	In-kind items and services	Travel and Lodging	REPATHA		Dermatology	Journal of Investigative Dermatology	Associate Editor	3	1	2
Dermatology	192	Medical Doctor	194.35	1	In-kind items and services	Travel and Lodging	REPATHA		Dermatology	Journal of Investigative Dermatology	Associate Editor	3	1	2
Dermatology	193	Medical Doctor	300.13	1	In-kind items and services	Travel and Lodging	REPATHA		Dermatology	Journal of Investigative Dermatology	Associate Editor	3	1	2
Dermatology	194	Medical Doctor	49	1	Cash or cash equivalent	Travel and Lodging	REPATHA		Dermatology	Journal of Investigative Dermatology	Associate Editor	3	1	2
Dermatology	195	Medical Doctor	125.54	1	In-kind items and services	Food and Beverage	REPATHA		Dermatology	Journal of Investigative Dermatology	Associate Editor	3	1	2
Dermatology	196	Medical Doctor	1800	1	Cash or cash equivalent	Consulting Fee	REPATHA		Dermatology	Journal of Investigative Dermatology	Associate Editor	3	1	2
Dermatology	197	Medical Doctor	2002	1	Cash or cash equivalent	Consulting Fee	PRALUENT		Dermatology	Journal of Investigative Dermatology	Associate Editor	3	1	2
Dermatology	198	Medical Doctor	6.25	1	Cash or cash equivalent	Travel and Lodging	PRALUENT		Dermatology	Journal of Investigative Dermatology	Associate Editor	3	1	2
Dermatology	199	Medical Doctor	51.75	1	Cash or cash equivalent	Travel and Lodging	PRALUENT		Dermatology	Journal of Investigative Dermatology	Associate Editor	3	1	2
Dermatology	200	Medical Doctor	5	1	Cash or cash equivalent	Consulting Fee			Dermatology	Journal of Investigative Dermatology	Associate Editor	3	1	2
Dermatology	201	Medical Doctor	20.17	1	In-kind items and services	Food and Beverage			Dermatology	Journal of Investigative Dermatology	Associate Editor	3	1	2
Dermatology	202	Medical Doctor	15.82	1	In-kind items and services	Food and Beverage	PRALUENT		Dermatology	Journal of Investigative Dermatology	Associate Editor	3	1	2
Dermatology	203	Medical Doctor	701.84	1	In-kind items and services	Travel and Lodging	JANUVIA		Dermatology	Journal of Investigative Dermatology	Associate Editor	3	1	2
Dermatology	204	Medical Doctor	25	1	Cash or cash equivalent	Travel and Lodging	JANUVIA		Dermatology	Journal of Investigative Dermatology	Associate Editor	3	1	2
Dermatology	205	Medical Doctor	2000	1	Cash or cash equivalent	Consulting Fee	JANUVIA		Dermatology	Journal of Investigative Dermatology	Associate Editor	3	1	2
Dermatology	206	Medical Doctor	75	1	Cash or cash equivalent	Travel and Lodging	JANUVIA		Dermatology	Journal of Investigative Dermatology	Associate Editor	3	1	2
Dermatology	207	Medical Doctor	2000	1	Cash or cash equivalent	Consulting Fee	JANUVIA		Dermatology	Journal of Investigative Dermatology	Associate Editor	3	1	2
Dermatology	208	Medical Doctor	67.89	1	In-kind items and services	Food and Beverage	JANUVIA		Dermatology	Journal of Investigative Dermatology	Associate Editor	3	1	2
Dermatology	209	Medical Doctor	14	1	Cash or cash equivalent	Travel and Lodging	JANUVIA		Dermatology	Journal of Investigative Dermatology	Associate Editor	3	1	2
Dermatology	210	Medical Doctor	2000	1	Cash or cash equivalent	Consulting Fee	VYTORIN		Dermatology	Journal of Investigative Dermatology	Associate Editor	3	1	2
Dermatology	211	Medical Doctor	971.43	1	In-kind items and services	Travel and Lodging	VYTORIN		Dermatology	Journal of Investigative Dermatology	Associate Editor	3	1	2
Dermatology	212	Medical Doctor	99.57	1	In-kind items and services	Food and Beverage	VYTORIN		Dermatology	Journal of Investigative Dermatology	Associate Editor	3	1	2
Dermatology	213	Medical Doctor	2000	1	Cash or cash equivalent	Consulting Fee	JANUVIA		Dermatology	Journal of Investigative Dermatology	Associate Editor	3	1	2
Dermatology	214	Medical Doctor	7.13	1	In-kind items and services	Food and Beverage	JANUVIA		Dermatology	Journal of Investigative Dermatology	Associate Editor	3	1	2
Dermatology	215	Medical Doctor	578.03	1	In-kind items and services	Travel and Lodging	JANUVIA		Dermatology	Journal of Investigative Dermatology	Associate Editor	3	1	2
Dermatology	216	Medical Doctor	2000	1	Cash or cash equivalent	Consulting Fee	JANUVIA		Dermatology	Journal of Investigative Dermatology	Associate Editor	3	1	2
Dermatology	217	Medical Doctor	8.12	1	In-kind items and services	Food and Beverage	JANUVIA		Dermatology	Journal of Investigative Dermatology	Associate Editor	3	1	2
Dermatology	218	Medical Doctor	882.04	1	In-kind items and services	Travel and Lodging	JANUVIA		Dermatology	Journal of Investigative Dermatology	Associate Editor	3	1	2
Dermatology	219	Medical Doctor	2000	1	Cash or cash equivalent	Consulting Fee	VYTORIN		Dermatology	Journal of Investigative Dermatology	Associate Editor	3	1	2
Dermatology	220	Medical Doctor	25	1	Cash or cash equivalent	Consulting Fee	VYTORIN		Dermatology	Journal of Investigative Dermatology	Associate Editor	3	1	2
Dermatology	221	Medical Doctor	127.43	1	In-kind items and services	Food and Beverage	PRALUENT (ALIROCUMAB) INJECTION		Dermatology	Journal of Investigative Dermatology	Associate Editor	3	1	2
Dermatology	222	Medical Doctor	583.2	1	In-kind items and services	Travel and Lodging	PRALUENT (ALIROCUMAB) INJECTION		Dermatology	Journal of Investigative Dermatology	Associate Editor	3	1	2
Dermatology	223	Medical Doctor	35	1	In-kind items and services	Food and Beverage	PRALUENT (ALIROCUMAB) INJECTION		Dermatology	Journal of Investigative Dermatology	Associate Editor	3	1	2
Dermatology	224	Medical Doctor	9.92	1	In-kind items and services	Food and Beverage	PRALUENT (ALIROCUMAB) INJECTION		Dermatology	Journal of Investigative Dermatology	Associate Editor	3	1	2
Dermatology	225	Medical Doctor	25	1	In-kind items and services	Travel and Lodging	PRALUENT (ALIROCUMAB) INJECTION		Dermatology	Journal of Investigative Dermatology	Associate Editor	3	1	2
Dermatology	226	Medical Doctor	159.29	1	In-kind items and services	Travel and Lodging	PRALUENT (ALIROCUMAB) INJECTION		Dermatology	Journal of Investigative Dermatology	Associate Editor	3	1	2
Dermatology	227	Medical Doctor	36	1	In-kind items and services	Food and Beverage	PRALUENT (ALIROCUMAB) INJECTION		Dermatology	Journal of Investigative Dermatology	Associate Editor	3	1	2
Dermatology	228	Medical Doctor	15.76	1	In-kind items and services	Food and Beverage	PRALUENT (ALIROCUMAB) INJECTION		Dermatology	Journal of Investigative Dermatology	Associate Editor	3	1	2
Dermatology	229	Medical Doctor	15.76	1	In-kind items and services	Food and Beverage	PRALUENT (ALIROCUMAB) INJECTION		Dermatology	Journal of Investigative Dermatology	Associate Editor	3	1	2
Dermatology	230	Medical Doctor	3344	1	Cash or cash equivalent	Consulting Fee	PRALUENT (ALIROCUMAB) INJECTION		Dermatology	Journal of Investigative Dermatology	Associate Editor	3	1	2
Dermatology	231	Medical Doctor	42.75	1	In-kind items and services	Travel and Lodging	PRALUENT (ALIROCUMAB) INJECTION		Dermatology	Journal of Investigative Dermatology	Associate Editor	3	1	2
Dermatology	232	Medical Doctor	6	1	In-kind items and services	Travel and Lodging	PRALUENT (ALIROCUMAB) INJECTION		Dermatology	Journal of Investigative Dermatology	Associate Editor	3	1	2
Dermatology	233	Medical Doctor	48.65	1	In-kind items and services	Food and Beverage	PRALUENT (ALIROCUMAB) INJECTION		Dermatology	Journal of Investigative Dermatology	Associate Editor	3	1	2
Dermatology	234	Medical Doctor	59.47	1	In-kind items and services	Food and Beverage	PRALUENT (ALIROCUMAB) INJECTION		Dermatology	Journal of Investigative Dermatology	Associate Editor	3	1	2
Dermatology	235	Medical Doctor	112.27	1	In-kind items and services	Food and Beverage	PRALUENT (ALIROCUMAB) INJECTION		Dermatology	Journal of Investigative Dermatology	Associate Editor	3	1	2
Dermatology	236	Medical Doctor	3936	1	Cash or cash equivalent	Consulting Fee	PRALUENT (ALIROCUMAB) INJECTION		Dermatology	Journal of Investigative Dermatology	Associate Editor	3	1	2
Dermatology	237	Medical Doctor	642.2	1	In-kind items and services	Travel and Lodging	PRALUENT (ALIROCUMAB) INJECTION		Dermatology	Journal of Investigative Dermatology	Associate Editor	3	1	2
Dermatology	238	Medical Doctor	57.82	1	In-kind items and services	Travel and Lodging	PRALUENT (ALIROCUMAB) INJECTION		Dermatology	Journal of Investigative Dermatology	Associate Editor	3	1	2
Dermatology	239	Medical Doctor	43.09	1	In-kind items and services	Travel and Lodging	PRALUENT (ALIROCUMAB) INJECTION		Dermatology	Journal of Investigative Dermatology	Associate Editor	3	1	2
Dermatology	240	Medical Doctor	6.25	1	In-kind items and services	Food and Beverage	PRALUENT (ALIROCUMAB) INJECTION		Dermatology	Journal of Investigative Dermatology	Associate Editor	3	1	2
Dermatology	241	Medical Doctor	43.13	1	In-kind items and services	Travel and Lodging	PRALUENT (ALIROCUMAB) INJECTION		Dermatology	Journal of Investigative Dermatology	Associate Editor	3	1	2
Dermatology	242	Medical Doctor	108	1	In-kind items and services	Travel and Lodging	PRALUENT (ALIROCUMAB) INJECTION		Dermatology	Journal of Investigative Dermatology	Associate Editor	3	1	2
Dermatology	243	Medical Doctor	358	1	In-kind items and services	Travel and Lodging	PRALUENT (ALIROCUMAB) INJECTION		Dermatology	Journal of Investigative Dermatology	Associate Editor	3	1	2
Dermatology	244	Medical Doctor	19.22	1	In-kind items and services	Food and Beverage	PRALUENT (ALIROCUMAB) INJECTION		Dermatology	Journal of Investigative Dermatology	Associate Editor	3	1	2
Dermatology	245	Medical Doctor	121.28	1	In-kind items and services	Food and Beverage	PRALUENT (ALIROCUMAB) INJECTION		Dermatology	Journal of Investigative Dermatology	Associate Editor	3	1	2
Dermatology	246	Medical Doctor	48.15	1	In-kind items and services	Food and Beverage	PRALUENT (ALIROCUMAB) INJECTION		Dermatology	Journal of Investigative Dermatology	Associate Editor	3	1	2
Dermatology	247	Medical Doctor	50.22	1	In-kind items and services	Food and Beverage	PRALUENT (ALIROCUMAB) INJECTION		Dermatology	Journal of Investigative Dermatology	Associate Editor	3	1	2
Dermatology	248	Medical Doctor	90.12	1	In-kind items and services	Food and Beverage	PRALUENT (ALIROCUMAB) INJECTION		Dermatology	Journal of Investigative Dermatology	Associate Editor	3	1	2
Dermatology	249	Medical Doctor	19.31	1	In-kind items and services	Food and Beverage	PRALUENT (ALIROCUMAB) INJECTION		Dermatology	Journal of Investigative Dermatology	Associate Editor	3	1	2
Dermatology	250	Medical Doctor	19.31	1	In-kind items and services	Food and Beverage	PRALUENT (ALIROCUMAB) INJECTION		Dermatology	Journal of Investigative Dermatology	Associate Editor	3	1	2
Dermatology	251	Medical Doctor	57.99	1	In-kind items and services	Food and Beverage	PRALUENT (ALIROCUMAB) INJECTION		Dermatology	Journal of Investigative Dermatology	Associate Editor	3	1	2
Dermatology	252	Medical Doctor	32	1	In-kind items and services	Food and Beverage	PRALUENT (ALIROCUMAB) INJECTION		Dermatology	Journal of Investigative Dermatology	Associate Editor	3	1	2
Dermatology	253	Medical Doctor	48.91	1	In-kind items and services	Food and Beverage	PRALUENT (ALIROCUMAB) INJECTION		Dermatology	Journal of Investigative Dermatology	Associate Editor	3	1	2
Dermatology	254	Medical Doctor	2046	1	Cash or cash equivalent	Consulting Fee	PRALUENT (ALIROCUMAB) INJECTION		Dermatology	Journal of Investigative Dermatology	Associate Editor	3	1	2
Dermatology	255	Medical Doctor	14.74	1	In-kind items and services	Food and Beverage	PRALUENT (ALIROCUMAB) INJECTION		Dermatology	Journal of Investigative Dermatology	Associate Editor	3	1	2
Gastroenterology	256	Medical Doctor	525	1	Cash or cash equivalent	Consulting Fee			GI	UpToDate - GI	Associate Editor	.	1	2
Gastroenterology	257	Medical Doctor	675	1	Cash or cash equivalent	Consulting Fee	(820) CHOLBAM		GI	UpToDate - GI	Associate Editor	.	1	2
Gastroenterology	258	Medical Doctor	42	1	Cash or cash equivalent	Travel and Lodging	(820) CHOLBAM		GI	UpToDate - GI	Associate Editor	.	1	2
Gastroenterology	259	Medical Doctor	2500	1	Cash or cash equivalent	Consulting Fee	(820) CHOLBAM		GI	UpToDate - GI	Associate Editor	.	1	2
Gastroenterology	260	Medical Doctor	131.4	1	Cash or cash equivalent	Travel and Lodging	(820) CHOLBAM		GI	UpToDate - GI	Associate Editor	.	1	2
Gastroenterology	261	Medical Doctor	2025	1	Cash or cash equivalent	Consulting Fee	(820) CHOLBAM		GI	UpToDate - GI	Associate Editor	.	1	2
Gastroenterology	262	Medical Doctor	1800	1	Cash or cash equivalent	Consulting Fee	(820) CHOLBAM		GI	UpToDate - GI	Associate Editor	.	1	2
Gastroenterology	263	Medical Doctor	280.53	1	Cash or cash equivalent	Travel and Lodging	(820) CHOLBAM		GI	UpToDate - GI	Associate Editor	.	1	2
Gastroenterology	264	Medical Doctor	244.1	1	Cash or cash equivalent	Travel and Lodging	(820) CHOLBAM		GI	UpToDate - GI	Associate Editor	.	1	2
Gastroenterology	265	Medical Doctor	2500	1	Cash or cash equivalent	Consulting Fee	(820) CHOLBAM		GI	UpToDate - GI	Associate Editor	.	1	2
Gastroenterology	266	Medical Doctor	580.84	1	Cash or cash equivalent	Travel and Lodging			GI	UpToDate - GI	Associate Editor	.	1	2
Gastroenterology	267	Medical Doctor	23.26	1	In-kind items and services	Food and Beverage			GI	UpToDate - GI	Associate Editor	.	1	2
Gastroenterology	268	Medical Doctor	75	1	Cash or cash equivalent	Consulting Fee			GI	UpToDate - GI	Associate Editor	.	1	2
Gastroenterology	269	Medical Doctor	325	1	Cash or cash equivalent	Consulting Fee	DEXILANT		GI	UpToDate - GI	Associate Editor	.	1	2
Gastroenterology	270	Medical Doctor	5000	1	Cash or cash equivalent	Grant			GI	Hepatology	Senior Associate Editor	2	1	2
Gastroenterology	271	Medical Doctor	2400	1	Cash or cash equivalent	Consulting Fee	NON-COVERED PRODUCT		GI	Hepatology	Senior Associate Editor	2	1	2
Gastroenterology	272	Medical Doctor	2400	1	Cash or cash equivalent	Consulting Fee	NON-COVERED PRODUCT		GI	Hepatology	Senior Associate Editor	2	1	2
Gastroenterology	273	Medical Doctor	4800	1	Cash or cash equivalent	Consulting Fee	NON-COVERED PRODUCT		GI	Hepatology	Senior Associate Editor	2	1	2
Gastroenterology	274	Medical Doctor	2400	1	Cash or cash equivalent	Consulting Fee	NON-COVERED PRODUCT		GI	Hepatology	Senior Associate Editor	2	1	2
Gastroenterology	275	Medical Doctor	73.69	1	Cash or cash equivalent	Food and Beverage		ESC - Endoscopic Ultrasound	GI	Hepatology	Senior Associate Editor	2	1	2
Gastroenterology	276	Medical Doctor	70.14	1	Cash or cash equivalent	Food and Beverage		Endoscopy	GI	Hepatology	Senior Associate Editor	2	1	2
Cardiology	277	Medical Doctor	23	1	In-kind items and services	Food and Beverage	BRILINTA		Cardiology	JACC: Cardiovascular Imaging	Deputy Editor	2	1	2
Cardiology	278	Medical Doctor	65	1	Cash or cash equivalent	Food and Beverage		Ultrasound	Cardiology	JACC: Cardiovascular Imaging	Deputy Editor	2	1	2
Cardiology	279	Medical Doctor	13.96	1	Cash or cash equivalent	Food and Beverage	OPTISON		Cardiology	JACC: Cardiovascular Imaging	Deputy Editor	2	1	2
Cardiology	280	Medical Doctor	11.83	1	Cash or cash equivalent	Food and Beverage	OPTISON		Cardiology	JACC: Cardiovascular Imaging	Deputy Editor	2	1	2
Cardiology	281	Medical Doctor	8.01	1	Cash or cash equivalent	Food and Beverage	OPTISON		Cardiology	JACC: Cardiovascular Imaging	Deputy Editor	2	1	2
Cardiology	282	Medical Doctor	126.91	1	Cash or cash equivalent	Food and Beverage		Structural Heart	Cardiology	JACC: Cardiovascular Imaging	Deputy Editor	2	1	2
Cardiology	283	Medical Doctor	170.04	1	Cash or cash equivalent	Food and Beverage		Structural Heart	Cardiology	JACC: Cardiovascular Imaging	Deputy Editor	2	1	2
Cardiology	284	Medical Doctor	23.41	1	In-kind items and services	Food and Beverage	XARELTO		Cardiology	JACC: Cardiovascular Imaging	Deputy Editor	2	1	2
Cardiology	285	Medical Doctor	10.4	1	In-kind items and services	Food and Beverage	XARELTO		Cardiology	JACC: Cardiovascular Imaging	Deputy Editor	2	1	2
Cardiology	286	Medical Doctor	10.4	1	In-kind items and services	Food and Beverage	XARELTO		Cardiology	JACC: Cardiovascular Imaging	Deputy Editor	2	1	2
Cardiology	287	Medical Doctor	10.81	1	In-kind items and services	Food and Beverage	CORLANOR		Cardiology	JACC: Cardiovascular Imaging	Deputy Editor	2	1	2
Cardiology	288	Medical Doctor	10.81	1	In-kind items and services	Food and Beverage			Cardiology	JACC: Cardiovascular Imaging	Deputy Editor	2	1	2
Cardiology	289	Medical Doctor	13.05	1	In-kind items and services	Food and Beverage	ADEMPAS		Cardiology	JACC: Cardiovascular Imaging	Deputy Editor	2	1	2
Cardiology	290	Medical Doctor	16.69	1	In-kind items and services	Food and Beverage		MR - MRI	Cardiology	JACC: Cardiovascular Imaging	Deputy Editor	2	1	2
Cardiology	291	Medical Doctor	116.86	1	In-kind items and services	Food and Beverage		US - Ultrasound Systems	Cardiology	JACC: Cardiovascular Imaging	Deputy Editor	2	1	2
Cardiology	292	Medical Doctor	185.83	1	In-kind items and services	Travel and Lodging		Vascular	Cardiology	JACC: Cardiovascular Imaging	Deputy Editor	2	1	2
Cardiology	293	Medical Doctor	371.22	1	In-kind items and services	Travel and Lodging		Vascular	Cardiology	JACC: Cardiovascular Imaging	Deputy Editor	2	1	2
Cardiology	294	Medical Doctor	3500	1	Cash or cash equivalent	Consulting Fee		Vascular	Cardiology	JACC: Cardiovascular Imaging	Deputy Editor	2	1	2
Cardiology	295	Medical Doctor	54.78	1	In-kind items and services	Food and Beverage		Vascular	Cardiology	JACC: Cardiovascular Imaging	Deputy Editor	2	1	2
Cardiology	296	Medical Doctor	192.05	1	In-kind items and services	Travel and Lodging		Vascular	Cardiology	JACC: Cardiovascular Imaging	Deputy Editor	2	1	2
Cardiology	297	Medical Doctor	88.01	1	In-kind items and services	Food and Beverage		Vascular	Cardiology	JACC: Cardiovascular Imaging	Deputy Editor	2	1	2
Cardiology	298	Medical Doctor	254.92	1	In-kind items and services	Travel and Lodging		Vascular	Cardiology	JACC: Cardiovascular Imaging	Deputy Editor	2	1	2
Cardiology	299	Medical Doctor	32.2	1	In-kind items and services	Travel and Lodging		Vascular	Cardiology	JACC: Cardiovascular Imaging	Deputy Editor	2	1	2
Dermatology	300	Medical Doctor	3300	1	Cash or cash equivalent	Consulting Fee	SOOLANTRA		Dermatology	Clinics in Dermatology	Editor-in-Chief	1	1	1
Dermatology	301	Medical Doctor	732.15	1	In-kind items and services	Travel and Lodging	SOOLANTRA		Dermatology	Clinics in Dermatology	Editor-in-Chief	1	1	1
Dermatology	302	Medical Doctor	303.97	1	In-kind items and services	Travel and Lodging	SOOLANTRA		Dermatology	Clinics in Dermatology	Editor-in-Chief	1	1	1
Dermatology	303	Medical Doctor	70.63	1	In-kind items and services	Food and Beverage	SOOLANTRA		Dermatology	Clinics in Dermatology	Editor-in-Chief	1	1	1
Dermatology	304	Medical Doctor	52	1	In-kind items and services	Travel and Lodging	SOOLANTRA		Dermatology	Clinics in Dermatology	Editor-in-Chief	1	1	1
Dermatology	305	Medical Doctor	50.05	1	In-kind items and services	Food and Beverage	SOOLANTRA		Dermatology	Clinics in Dermatology	Editor-in-Chief	1	1	1
Dermatology	306	Medical Doctor	50	1	In-kind items and services	Travel and Lodging	SOOLANTRA		Dermatology	Clinics in Dermatology	Editor-in-Chief	1	1	1
Dermatology	307	Medical Doctor	43.18	1	In-kind items and services	Food and Beverage	SOOLANTRA		Dermatology	Clinics in Dermatology	Editor-in-Chief	1	1	1
Dermatology	308	Medical Doctor	22.07	1	In-kind items and services	Food and Beverage	SOOLANTRA		Dermatology	Clinics in Dermatology	Editor-in-Chief	1	1	1
Dermatology	309	Medical Doctor	14.17	1	In-kind items and services	Food and Beverage	SOOLANTRA		Dermatology	Clinics in Dermatology	Editor-in-Chief	1	1	1
Dermatology	310	Medical Doctor	18.01	1	Cash or cash equivalent	Food and Beverage			Dermatology	Clinics in Dermatology	Editor-in-Chief	1	1	1
Cardiology	311	Medical Doctor	67.19	1	In-kind items and services	Food and Beverage		TACHY SYSTEM	Cardiology	Journal of the American College of Cardiology	Guest Editor	2	1	2
Cardiology	312	Medical Doctor	118.69	1	In-kind items and services	Food and Beverage		Cardiac Diagnostics and Monitoring	Cardiology	Journal of the American College of Cardiology	Guest Editor	2	1	2
Cardiology	313	Medical Doctor	7.02	1	In-kind items and services	Food and Beverage		Cardiac Diagnostics and Monitoring	Cardiology	Journal of the American College of Cardiology	Guest Editor	2	1	2
Cardiology	314	Medical Doctor	119.46	1	In-kind items and services	Food and Beverage		Pacemakers	Cardiology	Journal of the American College of Cardiology	Guest Editor	2	1	2
Cardiology	315	Medical Doctor	5369.5	1	Cash or cash equivalent	Consulting Fee			Cardiology	Journal of the American College of Cardiology	Editor-in-Chief	1	1	1
Cardiology	316	Medical Doctor	3141	1	Cash or cash equivalent	Consulting Fee			Cardiology	Journal of the American College of Cardiology	Editor-in-Chief	1	1	1
Cardiology	317	Medical Doctor	470	1	Cash or cash equivalent	Travel and Lodging			Cardiology	Journal of the American College of Cardiology	Editor-in-Chief	1	1	1
Cardiology	318	Medical Doctor	25	1	Cash or cash equivalent	Food and Beverage			Cardiology	Journal of the American College of Cardiology	Editor-in-Chief	1	1	1
Cardiology	319	Medical Doctor	6820	1	Cash or cash equivalent	Travel and Lodging			Cardiology	Journal of the American College of Cardiology	Editor-in-Chief	1	1	1
Cardiology	320	Medical Doctor	185.95	1	In-kind items and services	Food and Beverage		Sleep Disordered Breathing	Cardiology	Journal of the American College of Cardiology	Associate Editor	3	1	2
Cardiology	321	Medical Doctor	177.1	1	In-kind items and services	Food and Beverage		Sleep Disordered Breathing	Cardiology	Journal of the American College of Cardiology	Associate Editor	3	1	2
Cardiology	322	Medical Doctor	46.79	1	In-kind items and services	Food and Beverage		Sleep Disordered Breathing	Cardiology	Journal of the American College of Cardiology	Associate Editor	3	1	2
Cardiology	323	Medical Doctor	64.43	1	In-kind items and services	Food and Beverage		Sleep Disordered Breathing	Cardiology	Journal of the American College of Cardiology	Associate Editor	3	1	2
Cardiology	324	Medical Doctor	28.37	1	In-kind items and services	Food and Beverage	ENTRESTO		Cardiology	Journal of the American College of Cardiology	Associate Editor	3	1	2
Cardiology	325	Medical Doctor	1250	1	Cash or cash equivalent	Consulting Fee	CORLANOR		Cardiology	Journal of the American College of Cardiology	Associate Editor	3	1	2
Cardiology	326	Medical Doctor	6800	1	Cash or cash equivalent	Consulting Fee	OPSUMIT MACITENTAN		Cardiology	Journal of the American College of Cardiology	Associate Editor	3	1	2
Cardiology	327	Medical Doctor	800	1	Cash or cash equivalent	Consulting Fee	OPSUMIT MACITENTAN		Cardiology	Journal of the American College of Cardiology	Associate Editor	3	1	2
Cardiology	328	Medical Doctor	1600	1	Cash or cash equivalent	Consulting Fee	OPSUMIT MACITENTAN		Cardiology	Journal of the American College of Cardiology	Associate Editor	3	1	2
Cardiology	329	Medical Doctor	800	1	Cash or cash equivalent	Consulting Fee	OPSUMIT MACITENTAN		Cardiology	Journal of the American College of Cardiology	Associate Editor	3	1	2
Cardiology	330	Medical Doctor	800	1	Cash or cash equivalent	Consulting Fee	OPSUMIT MACITENTAN		Cardiology	Journal of the American College of Cardiology	Associate Editor	3	1	2
Cardiology	331	Medical Doctor	800	1	Cash or cash equivalent	Consulting Fee	OPSUMIT MACITENTAN		Cardiology	Journal of the American College of Cardiology	Associate Editor	3	1	2
Cardiology	332	Medical Doctor	800	1	Cash or cash equivalent	Consulting Fee	OPSUMIT MACITENTAN		Cardiology	Journal of the American College of Cardiology	Associate Editor	3	1	2
Cardiology	333	Medical Doctor	1950	1	Cash or cash equivalent	Consulting Fee			Cardiology	Journal of the American College of Cardiology	Associate Editor	3	1	2
Cardiology	334	Medical Doctor	5000	1	Cash or cash equivalent	Consulting Fee		PD CD Reagents and Disease States	Cardiology	Journal of the American College of Cardiology	Associate Editor	3	1	2
Cardiology	335	Medical Doctor	37	1	In-kind items and services	Travel and Lodging		PD CD Reagents and Disease States	Cardiology	Journal of the American College of Cardiology	Associate Editor	3	1	2
Cardiology	336	Medical Doctor	148.99	1	In-kind items and services	Food and Beverage		PD CD Reagents and Disease States	Cardiology	Journal of the American College of Cardiology	Associate Editor	3	1	2
Cardiology	337	Medical Doctor	427.19	1	In-kind items and services	Food and Beverage		PD CD Reagents and Disease States	Cardiology	Journal of the American College of Cardiology	Associate Editor	3	1	2
Cardiology	338	Medical Doctor	111.42	1	In-kind items and services	Food and Beverage		PD CD Reagents and Disease States	Cardiology	Journal of the American College of Cardiology	Associate Editor	3	1	2
Cardiology	339	Medical Doctor	49.4	1	In-kind items and services	Travel and Lodging		PD CD Reagents and Disease States	Cardiology	Journal of the American College of Cardiology	Associate Editor	3	1	2
Cardiology	340	Medical Doctor	4000	1	Cash or cash equivalent	Consulting Fee		PD CD Reagents and Disease States	Cardiology	Journal of the American College of Cardiology	Associate Editor	3	1	2
Cardiology	341	Medical Doctor	21.12	1	In-kind items and services	Food and Beverage		PD CD Reagents and Disease States	Cardiology	Journal of the American College of Cardiology	Associate Editor	3	1	2
Cardiology	342	Medical Doctor	166.67	1	In-kind items and services	Food and Beverage		PD CD Reagents and Disease States	Cardiology	Journal of the American College of Cardiology	Associate Editor	3	1	2
Cardiology	343	Doctor of Osteopathy	126.19	1	Cash or cash equivalent	Food and Beverage		FFRct	Cardiology	Journal of the American College of Cardiology	Associate Editor	3	1	2
Cardiology	344	Medical Doctor	867.5	1	Cash or cash equivalent	Consulting Fee	INVOKANA		Cardiology	Journal of the American College of Cardiology	Associate Editor	3	1	2
Cardiology	345	Medical Doctor	1117.5	1	Cash or cash equivalent	Consulting Fee			Cardiology	Journal of the American College of Cardiology	Associate Editor	3	1	2
Cardiology	346	Medical Doctor	3000	1	Cash or cash equivalent	Consulting Fee			Cardiology	Journal of the American College of Cardiology	Associate Editor	3	1	2
Cardiology	347	Medical Doctor	232.34	1	In-kind items and services	Food and Beverage			Cardiology	Journal of the American College of Cardiology	Associate Editor	3	1	2
Gastroenterology	348	Medical Doctor	20.25	1	In-kind items and services	Food and Beverage	REMICADE		GI	Clinical gastroenterology and hepatology	Editor-in-Chief	1	1	1
Gastroenterology	349	Medical Doctor	2062.5	1	Cash or cash equivalent	Consulting Fee			GI	Clinical gastroenterology and hepatology	Editor-in-Chief	1	1	1
Gastroenterology	350	Medical Doctor	3375	1	Cash or cash equivalent	Consulting Fee			GI	Clinical gastroenterology and hepatology	Editor-in-Chief	1	1	1
Gastroenterology	351	Medical Doctor	1875	1	Cash or cash equivalent	Consulting Fee			GI	Clinical gastroenterology and hepatology	Editor-in-Chief	1	1	1
Gastroenterology	352	Medical Doctor	14.12	1	In-kind items and services	Food and Beverage	LIALDA		GI	Clinical gastroenterology and hepatology	Editor-in-Chief	1	1	1
Gastroenterology	353	Medical Doctor	40.76	1	In-kind items and services	Food and Beverage	GATTEX		GI	Clinical gastroenterology and hepatology	Editor-in-Chief	1	1	1
Gastroenterology	354	Medical Doctor	14.35	1	In-kind items and services	Food and Beverage	LIALDA		GI	Clinical gastroenterology and hepatology	Editor-in-Chief	1	1	1
Gastroenterology	355	Medical Doctor	75.97	1	Cash or cash equivalent	Food and Beverage	WAKO HCC BIOMARKER(S) DCP AND AFP-L3	Wako HCC Biomarker(s) DCP and AFP-L3	GI	Clinical gastroenterology and hepatology	Editor-in-Chief	1	1	1
Gastroenterology	356	Medical Doctor	100	1	Cash or cash equivalent	Food and Beverage	WAKO HCC BIOMARKER(S) DCP AND AFP-L3	Wako HCC Biomarker(s) DCP and AFP-L3	GI	Clinical gastroenterology and hepatology	Editor-in-Chief	1	1	1
Gastroenterology	357	Medical Doctor	2000	1	Cash or cash equivalent	Honoraria	WAKO HCC BIOMARKER(S) DCP AND AFP-L3	Wako HCC Biomarker(s) DCP and AFP-L3	GI	Clinical gastroenterology and hepatology	Editor-in-Chief	1	1	1
Gastroenterology	358	Medical Doctor	750	1	Cash or cash equivalent	Honoraria	WAKO HCC BIOMARKER(S) DCP AND AFP-L3	Wako HCC Biomarker(s) DCP and AFP-L3	GI	Clinical gastroenterology and hepatology	Editor-in-Chief	1	1	1
Gastroenterology	359	Medical Doctor	60	1	Cash or cash equivalent	Food and Beverage	WAKO HCC BIOMARKER(S) DCP AND AFP-L3	Wako HCC Biomarker(s) DCP and AFP-L3	GI	Clinical gastroenterology and hepatology	Editor-in-Chief	1	1	1
Gastroenterology	360	Medical Doctor	14.14	1	In-kind items and services	Food and Beverage	NON-COVERED-PRODUCT		GI	Clinical gastroenterology and hepatology	Editor-in-Chief	1	1	1
Gastroenterology	361	Medical Doctor	10.59	1	In-kind items and services	Food and Beverage		BREATHTEK	GI	Clinical gastroenterology and hepatology	Editor-in-Chief	1	1	1
Gastroenterology	362	Medical Doctor	19.28	1	In-kind items and services	Food and Beverage		BREATHTEK	GI	Clinical gastroenterology and hepatology	Editor-in-Chief	1	1	1
Gastroenterology	363	Medical Doctor	18.66	1	In-kind items and services	Food and Beverage		BREATHTEK	GI	Clinical gastroenterology and hepatology	Editor-in-Chief	1	1	1
Gastroenterology	364	Medical Doctor	17	1	In-kind items and services	Food and Beverage	CIMZIA		GI	Clinical gastroenterology and hepatology	Editor-in-Chief	1	1	1
Cardiology	365	Medical Doctor	44.78	1	In-kind items and services	Food and Beverage		Rhinology	Cardiology	American Heart Journal	Associate Editor	3	1	2
Cardiology	366	Medical Doctor	39.1	1	Cash or cash equivalent	Food and Beverage		Vascular	Cardiology	American Heart Journal	Associate Editor	3	1	2
Cardiology	367	Medical Doctor	12.61	1	In-kind items and services	Food and Beverage	HUMALOG		Cardiology	American Heart Journal	Associate Editor	3	1	2
Cardiology	368	Medical Doctor	12.61	1	In-kind items and services	Food and Beverage	HUMALOG		Cardiology	American Heart Journal	Associate Editor	3	1	2
Cardiology	369	Medical Doctor	11.55	1	In-kind items and services	Food and Beverage	PROLIA		Cardiology	American Heart Journal	Associate Editor	3	1	2
Cardiology	370	Medical Doctor	11.14	1	In-kind items and services	Food and Beverage	PROLIA		Cardiology	American Heart Journal	Associate Editor	3	1	2
Cardiology	371	Medical Doctor	11.41	1	In-kind items and services	Food and Beverage	MENACTRA		Cardiology	American Heart Journal	Associate Editor	3	1	2
Cardiology	372	Medical Doctor	14.3	1	In-kind items and services	Food and Beverage	TOUJEO		Cardiology	American Heart Journal	Associate Editor	3	1	2
Cardiology	373	Medical Doctor	11.82	1	In-kind items and services	Food and Beverage	NEXPLANON		Cardiology	American Heart Journal	Associate Editor	3	1	2
Cardiology	374	Medical Doctor	22.72	1	In-kind items and services	Food and Beverage	TANZEUM		Cardiology	American Heart Journal	Associate Editor	3	1	2
Cardiology	375	Medical Doctor	13.6	1	In-kind items and services	Food and Beverage	FETZIMA		Cardiology	American Heart Journal	Associate Editor	3	1	2
Cardiology	376	Medical Doctor	12.32	1	In-kind items and services	Food and Beverage	NAMENDA XR		Cardiology	American Heart Journal	Associate Editor	3	1	2
Cardiology	377	Medical Doctor	12.86	1	In-kind items and services	Food and Beverage	NAMENDA XR		Cardiology	American Heart Journal	Associate Editor	3	1	2
Gastroenterology	378	Medical Doctor	150	1	In-kind items and services	Travel and Lodging	DIFICID		GI	Gastroenterology	Associate Editor	3	1	2
Gastroenterology	379	Medical Doctor	3900	1	Cash or cash equivalent	Consulting Fee	DIFICID		GI	Gastroenterology	Associate Editor	3	1	2
Gastroenterology	380	Medical Doctor	4321.84	1	In-kind items and services	Travel and Lodging	DIFICID		GI	Gastroenterology	Associate Editor	3	1	2
Gastroenterology	381	Medical Doctor	150	1	In-kind items and services	Travel and Lodging	DIFICID		GI	Gastroenterology	Associate Editor	3	1	2
Gastroenterology	382	Medical Doctor	2340	1	Cash or cash equivalent	Consulting Fee	DIFICID		GI	Gastroenterology	Associate Editor	3	1	2
Gastroenterology	383	Medical Doctor	390	1	Cash or cash equivalent	Consulting Fee	DIFICID		GI	Gastroenterology	Associate Editor	3	1	2
Gastroenterology	384	Medical Doctor	113.53	1	In-kind items and services	Food and Beverage	DIFICID		GI	Gastroenterology	Associate Editor	3	1	2
Gastroenterology	385	Medical Doctor	182.56	1	In-kind items and services	Travel and Lodging	DIFICID		GI	Gastroenterology	Associate Editor	3	1	2
Gastroenterology	386	Medical Doctor	182.56	1	In-kind items and services	Travel and Lodging	DIFICID		GI	Gastroenterology	Associate Editor	3	1	2
Gastroenterology	387	Medical Doctor	23.49	1	In-kind items and services	Food and Beverage	DIFICID		GI	Gastroenterology	Associate Editor	3	1	2
Gastroenterology	388	Medical Doctor	46.98	1	In-kind items and services	Food and Beverage	DIFICID		GI	Gastroenterology	Associate Editor	3	1	2
Gastroenterology	389	Medical Doctor	51.54	1	In-kind items and services	Food and Beverage	DIFICID		GI	Gastroenterology	Associate Editor	3	1	2
Gastroenterology	390	Medical Doctor	5760	1	Cash or cash equivalent	Consulting Fee	DIFICID		GI	Gastroenterology	Associate Editor	3	1	2
Gastroenterology	391	Medical Doctor	150	1	In-kind items and services	Travel and Lodging	NON-PRODUCT		GI	Gastroenterology	Associate Editor	3	1	2
Gastroenterology	392	Medical Doctor	3120	1	Cash or cash equivalent	Consulting Fee	NON-PRODUCT		GI	Gastroenterology	Associate Editor	3	1	2
Gastroenterology	393	Medical Doctor	10.81	1	In-kind items and services	Food and Beverage	ZERBAXA		GI	Gastroenterology	Associate Editor	3	1	2
Gastroenterology	394	Medical Doctor	7943.8	1	In-kind items and services	Travel and Lodging	ZERBAXA		GI	Gastroenterology	Associate Editor	3	1	2
Gastroenterology	395	Medical Doctor	159.28	1	In-kind items and services	Travel and Lodging	CANCIDAS		GI	Gastroenterology	Associate Editor	3	1	2
Gastroenterology	396	Medical Doctor	159.28	1	In-kind items and services	Travel and Lodging	CANCIDAS		GI	Gastroenterology	Associate Editor	3	1	2
Gastroenterology	397	Medical Doctor	189.19	1	In-kind items and services	Travel and Lodging	ZERBAXA		GI	Gastroenterology	Associate Editor	3	1	2
Gastroenterology	398	Medical Doctor	189.19	1	In-kind items and services	Travel and Lodging	ZERBAXA		GI	Gastroenterology	Associate Editor	3	1	2
Gastroenterology	399	Medical Doctor	34.5	1	In-kind items and services	Food and Beverage	NON-PRODUCT		GI	Gastroenterology	Associate Editor	3	1	2
Gastroenterology	400	Medical Doctor	34.96	1	In-kind items and services	Food and Beverage	NON-PRODUCT		GI	Gastroenterology	Associate Editor	3	1	2
Gastroenterology	401	Medical Doctor	36.68	1	In-kind items and services	Food and Beverage	ZERBAXA		GI	Gastroenterology	Associate Editor	3	1	2
Gastroenterology	402	Medical Doctor	42.16	1	In-kind items and services	Food and Beverage	ZERBAXA		GI	Gastroenterology	Associate Editor	3	1	2
Gastroenterology	403	Medical Doctor	42.16	1	In-kind items and services	Food and Beverage	ZERBAXA		GI	Gastroenterology	Associate Editor	3	1	2
Gastroenterology	404	Medical Doctor	453.6	1	In-kind items and services	Travel and Lodging	NON-PRODUCT		GI	Gastroenterology	Associate Editor	3	1	2
Gastroenterology	405	Medical Doctor	49.99	1	In-kind items and services	Food and Beverage	NON-PRODUCT		GI	Gastroenterology	Associate Editor	3	1	2
Gastroenterology	406	Medical Doctor	5.77	1	In-kind items and services	Food and Beverage	CANCIDAS		GI	Gastroenterology	Associate Editor	3	1	2
Gastroenterology	407	Medical Doctor	183.67	1	In-kind items and services	Travel and Lodging	ZERBAXA		GI	Gastroenterology	Associate Editor	3	1	2
Gastroenterology	408	Medical Doctor	68.11	1	In-kind items and services	Food and Beverage	ZERBAXA		GI	Gastroenterology	Associate Editor	3	1	2
Gastroenterology	409	Medical Doctor	150	1	In-kind items and services	Travel and Lodging	DIFICID		GI	Gastroenterology	Associate Editor	3	1	2
Gastroenterology	410	Medical Doctor	2340	1	Cash or cash equivalent	Consulting Fee	DIFICID		GI	Gastroenterology	Associate Editor	3	1	2
Gastroenterology	411	Medical Doctor	3250	1	Cash or cash equivalent	Consulting Fee	NON-PRODUCT		GI	Gastroenterology	Associate Editor	3	1	2
Gastroenterology	412	Medical Doctor	105	1	In-kind items and services	Food and Beverage	NON-PRODUCT		GI	Gastroenterology	Associate Editor	3	1	2
Gastroenterology	413	Medical Doctor	112.65	1	In-kind items and services	Travel and Lodging	NON-PRODUCT		GI	Gastroenterology	Associate Editor	3	1	2
Gastroenterology	414	Medical Doctor	168	1	In-kind items and services	Travel and Lodging	NON-PRODUCT		GI	Gastroenterology	Associate Editor	3	1	2
Gastroenterology	415	Medical Doctor	228.85	1	In-kind items and services	Travel and Lodging	NON-PRODUCT		GI	Gastroenterology	Associate Editor	3	1	2
Gastroenterology	416	Medical Doctor	35	1	In-kind items and services	Food and Beverage	NON-PRODUCT		GI	Gastroenterology	Associate Editor	3	1	2
Gastroenterology	417	Medical Doctor	40	1	In-kind items and services	Food and Beverage	NON-PRODUCT		GI	Gastroenterology	Associate Editor	3	1	2
Gastroenterology	418	Medical Doctor	50	1	In-kind items and services	Food and Beverage	NON-PRODUCT		GI	Gastroenterology	Associate Editor	3	1	2
Gastroenterology	419	Medical Doctor	533.95	1	In-kind items and services	Travel and Lodging	NON-PRODUCT		GI	Gastroenterology	Associate Editor	3	1	2
Gastroenterology	420	Medical Doctor	21.41	1	In-kind items and services	Food and Beverage			GI	Gastroenterology	Associate Editor	3	1	2
Cardiology	421	Medical Doctor	10.75	1	In-kind items and services	Food and Beverage	VYVANSE		Cardiology	Circulation Research	Senior Associate Editor	2	1	2
Dermatology	422	Medical Doctor	28.85	1	Cash or cash equivalent	Food and Beverage		INTERVENTIONAL PRODUCTS	Dermatology	Lasers in Surgery and Medicine	Associate Editor	2	1	2
Dermatology	423	Medical Doctor	97.51	1	Cash or cash equivalent	Food and Beverage		NVision VLE	Dermatology	Lasers in Surgery and Medicine	Associate Editor	2	1	2
Dermatology	424	Medical Doctor	89	1	Cash or cash equivalent	Travel and Lodging		NVision VLE	Dermatology	Lasers in Surgery and Medicine	Associate Editor	2	1	2
Dermatology	425	Medical Doctor	699.2	1	Cash or cash equivalent	Travel and Lodging		NVision VLE	Dermatology	Lasers in Surgery and Medicine	Associate Editor	2	1	2
Dermatology	426	Medical Doctor	107.28	1	Cash or cash equivalent	Travel and Lodging		NVision VLE	Dermatology	Lasers in Surgery and Medicine	Associate Editor	2	1	2
Dermatology	427	Medical Doctor	441.58	1	Cash or cash equivalent	Travel and Lodging		NVision VLE	Dermatology	Lasers in Surgery and Medicine	Associate Editor	2	1	2
Dermatology	428	Medical Doctor	329.47	7	Cash or cash equivalent	Food and Beverage		NVision VLE	Dermatology	Lasers in Surgery and Medicine	Associate Editor	2	1	2
Dermatology	429	Medical Doctor	25	1	In-kind items and services	Food and Beverage			Dermatology	Journal of Investigative Dermatology	Associate Editor	3	1	2
Dermatology	430	Medical Doctor	817.5	1	Cash or cash equivalent	Consulting Fee	XOLAIR		Dermatology	Journal of Investigative Dermatology	Associate Editor	3	1	2
Dermatology	431	Medical Doctor	4000	1	Cash or cash equivalent	Consulting Fee	RESLIZUMAB		Dermatology	Journal of Investigative Dermatology	Associate Editor	3	1	2
Dermatology	432	Medical Doctor	55.96	1	In-kind items and services	Food and Beverage	RESLIZUMAB		Dermatology	Journal of Investigative Dermatology	Associate Editor	3	1	2
Dermatology	433	Medical Doctor	72.1	1	In-kind items and services	Travel and Lodging	RESLIZUMAB		Dermatology	Journal of Investigative Dermatology	Associate Editor	3	1	2
Dermatology	434	Medical Doctor	83.6	1	In-kind items and services	Travel and Lodging	RESLIZUMAB		Dermatology	Journal of Investigative Dermatology	Associate Editor	3	1	2
Dermatology	435	Medical Doctor	2000	1	Cash or cash equivalent	Consulting Fee	RESLIZUMAB		Dermatology	Journal of Investigative Dermatology	Associate Editor	3	1	2
Dermatology	436	Medical Doctor	300	1	Cash or cash equivalent	Consulting Fee			Dermatology	Journal of Investigative Dermatology	Associate Editor	3	1	2
Internal Medicine	437	Medical Doctor	16.29	1	In-kind items and services	Food and Beverage	BYDUREON PEN		Internal	Annals of Internal Medicine	Associate Editor	3	1	2
Internal Medicine	438	Medical Doctor	21.32	1	In-kind items and services	Food and Beverage	SYMBICORT		Internal	Annals of Internal Medicine	Associate Editor	3	1	2
Internal Medicine	439	Medical Doctor	8.93	1	In-kind items and services	Food and Beverage	BYDUREON PEN		Internal	Annals of Internal Medicine	Associate Editor	3	1	2
Internal Medicine	440	Medical Doctor	18.45	1	In-kind items and services	Food and Beverage	BYDUREON PEN		Internal	Annals of Internal Medicine	Associate Editor	3	1	2
Internal Medicine	441	Medical Doctor	9.89	2	In-kind items and services	Education	BRILINTA		Internal	Annals of Internal Medicine	Associate Editor	3	1	2
Internal Medicine	442	Medical Doctor	12.8	1	In-kind items and services	Food and Beverage	ONGLYZA		Internal	Annals of Internal Medicine	Associate Editor	3	1	2
Internal Medicine	443	Medical Doctor	18.66	1	In-kind items and services	Food and Beverage	ONGLYZA		Internal	Annals of Internal Medicine	Associate Editor	3	1	2
Internal Medicine	444	Medical Doctor	13.45	1	In-kind items and services	Food and Beverage	MOVANTIK		Internal	Annals of Internal Medicine	Associate Editor	3	1	2
Internal Medicine	445	Medical Doctor	12.42	1	Cash or cash equivalent	Food and Beverage	HYSINGLA ER		Internal	Annals of Internal Medicine	Associate Editor	3	1	2
Internal Medicine	446	Medical Doctor	12.69	1	In-kind items and services	Food and Beverage	INVOKANA		Internal	Annals of Internal Medicine	Associate Editor	3	1	2
Internal Medicine	447	Medical Doctor	12.12	1	In-kind items and services	Food and Beverage	INVOKANA		Internal	Annals of Internal Medicine	Associate Editor	3	1	2
Internal Medicine	448	Medical Doctor	19.01	1	In-kind items and services	Food and Beverage	XARELTO		Internal	Annals of Internal Medicine	Associate Editor	3	1	2
Internal Medicine	449	Medical Doctor	13.24	1	In-kind items and services	Food and Beverage	XARELTO		Internal	Annals of Internal Medicine	Associate Editor	3	1	2
Internal Medicine	450	Medical Doctor	14.75	1	In-kind items and services	Food and Beverage	GLYXAMBI		Internal	Annals of Internal Medicine	Associate Editor	3	1	2
Internal Medicine	451	Medical Doctor	11.59	1	In-kind items and services	Food and Beverage	HUMALOG		Internal	Annals of Internal Medicine	Associate Editor	3	1	2
Internal Medicine	452	Medical Doctor	11.6	1	In-kind items and services	Food and Beverage	STIOLTO		Internal	Annals of Internal Medicine	Associate Editor	3	1	2
Internal Medicine	453	Medical Doctor	10.32	1	In-kind items and services	Food and Beverage	LEVEMIR		Internal	Annals of Internal Medicine	Associate Editor	3	1	2
Internal Medicine	454	Medical Doctor	15.05	1	In-kind items and services	Food and Beverage	EMBEDA		Internal	Annals of Internal Medicine	Associate Editor	3	1	2
Internal Medicine	455	Medical Doctor	16.93	1	In-kind items and services	Food and Beverage	CHANTIX		Internal	Annals of Internal Medicine	Associate Editor	3	1	2
Internal Medicine	456	Medical Doctor	6.4	1	In-kind items and services	Food and Beverage	EMBEDA		Internal	Annals of Internal Medicine	Associate Editor	3	1	2
Internal Medicine	457	Medical Doctor	8.12	1	In-kind items and services	Food and Beverage	DUAVEE		Internal	Annals of Internal Medicine	Associate Editor	3	1	2
Internal Medicine	458	Medical Doctor	8.74	1	In-kind items and services	Food and Beverage	LYRICA		Internal	Annals of Internal Medicine	Associate Editor	3	1	2
Internal Medicine	459	Medical Doctor	12.33	1	In-kind items and services	Food and Beverage	DUAVEE		Internal	Annals of Internal Medicine	Associate Editor	3	1	2
Internal Medicine	460	Medical Doctor	15.19	1	In-kind items and services	Food and Beverage	ELIQUIS		Internal	Annals of Internal Medicine	Associate Editor	3	1	2
Internal Medicine	461	Medical Doctor	2.86	1	In-kind items and services	Food and Beverage	EMBEDA		Internal	Annals of Internal Medicine	Associate Editor	3	1	2
Internal Medicine	462	Medical Doctor	6.98	1	In-kind items and services	Food and Beverage	EMBEDA		Internal	Annals of Internal Medicine	Associate Editor	3	1	2
Internal Medicine	463	Medical Doctor	5.67	1	In-kind items and services	Food and Beverage	PVC		Internal	Annals of Internal Medicine	Associate Editor	3	1	2
Internal Medicine	464	Medical Doctor	4.96	1	In-kind items and services	Food and Beverage	LYRICA		Internal	Annals of Internal Medicine	Associate Editor	3	1	2
Internal Medicine	465	Medical Doctor	5.58	1	In-kind items and services	Food and Beverage	PVC		Internal	Annals of Internal Medicine	Associate Editor	3	1	2
Internal Medicine	466	Medical Doctor	20.06	1	In-kind items and services	Food and Beverage	VESICARE		Internal	Annals of Internal Medicine	Associate Editor	3	1	2
Internal Medicine	467	Medical Doctor	12.56	1	In-kind items and services	Food and Beverage	ANDROGEL		Internal	Annals of Internal Medicine	Associate Editor	3	1	2
Internal Medicine	468	Medical Doctor	14.13	1	In-kind items and services	Food and Beverage	TOUJEO		Internal	Annals of Internal Medicine	Associate Editor	3	1	2
Internal Medicine	469	Medical Doctor	10.33	1	In-kind items and services	Food and Beverage	ZOSTAVAX		Internal	Annals of Internal Medicine	Associate Editor	3	1	2
Internal Medicine	470	Medical Doctor	16.2	1	In-kind items and services	Food and Beverage	NUEDEXTA		Internal	Annals of Internal Medicine	Associate Editor	3	1	2
Internal Medicine	471	Medical Doctor	10.65	1	In-kind items and services	Food and Beverage	BREO		Internal	Annals of Internal Medicine	Associate Editor	3	1	2
Internal Medicine	472	Medical Doctor	15.27	1	In-kind items and services	Food and Beverage	ANORO		Internal	Annals of Internal Medicine	Associate Editor	3	1	2
Internal Medicine	473	Medical Doctor	11.16	1	In-kind items and services	Food and Beverage	TANZEUM		Internal	Annals of Internal Medicine	Associate Editor	3	1	2
Internal Medicine	474	Medical Doctor	13.91	1	Cash or cash equivalent	Food and Beverage	ELIQUIS		Internal	Annals of Internal Medicine	Associate Editor	3	1	2
Internal Medicine	475	Medical Doctor	11.83	1	In-kind items and services	Food and Beverage	ZORVOLEX		Internal	Annals of Internal Medicine	Associate Editor	3	1	2
Internal Medicine	476	Medical Doctor	12.52	1	In-kind items and services	Food and Beverage	DALIRESP		Internal	Annals of Internal Medicine	Associate Editor	3	1	2
Internal Medicine	477	Medical Doctor	14.96	1	In-kind items and services	Food and Beverage	VIBERZI		Internal	Annals of Internal Medicine	Associate Editor	3	1	2
Internal Medicine	478	Medical Doctor	14.3	1	In-kind items and services	Food and Beverage	LINZESS		Internal	Annals of Internal Medicine	Associate Editor	3	1	2
Internal Medicine	479	Medical Doctor	16.71	1	In-kind items and services	Food and Beverage	NAMENDA XR		Internal	Annals of Internal Medicine	Associate Editor	3	1	2
Internal Medicine	480	Medical Doctor	19.43	1	In-kind items and services	Food and Beverage	BYSTOLIC		Internal	Annals of Internal Medicine	Associate Editor	3	1	2
Gastroenterology	481	Medical Doctor	1083.2	1	Cash or cash equivalent	Consulting Fee	NON-COVERED PRODUCT		GI	Inflammatory Bowel Diseases	Associate Editor	3	1	2
Gastroenterology	482	Medical Doctor	1056	1	Cash or cash equivalent	Consulting Fee	NON-COVERED PRODUCT		GI	Inflammatory Bowel Diseases	Associate Editor	3	1	2
Cardiology	483	Medical Doctor	10.67	1	In-kind items and services	Food and Beverage	BRILINTA		Cardiology	The American Journal of Cardiology	Assistant Editor	3	1	2
Cardiology	484	Medical Doctor	12.23	1	In-kind items and services	Food and Beverage	BRILINTA		Cardiology	The American Journal of Cardiology	Assistant Editor	3	1	2
Cardiology	485	Medical Doctor	10.52	1	In-kind items and services	Food and Beverage		LifeVest	Cardiology	The American Journal of Cardiology	Assistant Editor	3	1	2
Cardiology	486	Medical Doctor	7.03	1	In-kind items and services	Food and Beverage		LifeVest	Cardiology	The American Journal of Cardiology	Assistant Editor	3	1	2
Cardiology	487	Medical Doctor	12.98	1	In-kind items and services	Food and Beverage		LifeVest	Cardiology	The American Journal of Cardiology	Assistant Editor	3	1	2
Cardiology	488	Medical Doctor	12.98	1	In-kind items and services	Food and Beverage		LifeVest	Cardiology	The American Journal of Cardiology	Assistant Editor	3	1	2
Cardiology	489	Medical Doctor	7.87	1	In-kind items and services	Food and Beverage		LifeVest	Cardiology	The American Journal of Cardiology	Assistant Editor	3	1	2
Cardiology	490	Medical Doctor	12.98	1	In-kind items and services	Food and Beverage		LifeVest	Cardiology	The American Journal of Cardiology	Assistant Editor	3	1	2
Cardiology	491	Medical Doctor	14.05	1	Cash or cash equivalent	Food and Beverage		CRM	Cardiology	The American Journal of Cardiology	Assistant Editor	3	1	2
Cardiology	492	Medical Doctor	24.47	1	Cash or cash equivalent	Food and Beverage		CRM	Cardiology	The American Journal of Cardiology	Assistant Editor	3	1	2
Cardiology	493	Medical Doctor	5.78	1	Cash or cash equivalent	Food and Beverage		CRM	Cardiology	The American Journal of Cardiology	Assistant Editor	3	1	2
Cardiology	494	Medical Doctor	116.33	1	Cash or cash equivalent	Food and Beverage		CRM	Cardiology	The American Journal of Cardiology	Assistant Editor	3	1	2
Cardiology	495	Medical Doctor	17.52	1	Cash or cash equivalent	Food and Beverage		CRM	Cardiology	The American Journal of Cardiology	Assistant Editor	3	1	2
Cardiology	496	Medical Doctor	28.44	1	Cash or cash equivalent	Food and Beverage		Electrophysiology (EP)	Cardiology	The American Journal of Cardiology	Assistant Editor	3	1	2
Cardiology	497	Medical Doctor	13.23	1	Cash or cash equivalent	Food and Beverage		CRM	Cardiology	The American Journal of Cardiology	Assistant Editor	3	1	2
Cardiology	498	Medical Doctor	9.29	1	In-kind items and services	Food and Beverage	XARELTO		Cardiology	The American Journal of Cardiology	Assistant Editor	3	1	2
Cardiology	499	Medical Doctor	10.31	1	In-kind items and services	Food and Beverage	XARELTO		Cardiology	The American Journal of Cardiology	Assistant Editor	3	1	2
Cardiology	500	Medical Doctor	12.79	1	In-kind items and services	Food and Beverage	XARELTO		Cardiology	The American Journal of Cardiology	Assistant Editor	3	1	2
Cardiology	501	Medical Doctor	9.98	1	In-kind items and services	Food and Beverage	XARELTO		Cardiology	The American Journal of Cardiology	Assistant Editor	3	1	2
Cardiology	502	Medical Doctor	8.83	1	In-kind items and services	Food and Beverage	XARELTO		Cardiology	The American Journal of Cardiology	Assistant Editor	3	1	2
Cardiology	503	Medical Doctor	8.11	1	In-kind items and services	Food and Beverage	XARELTO		Cardiology	The American Journal of Cardiology	Assistant Editor	3	1	2
Cardiology	504	Medical Doctor	8.54	1	In-kind items and services	Food and Beverage	XARELTO		Cardiology	The American Journal of Cardiology	Assistant Editor	3	1	2
Cardiology	505	Medical Doctor	9.11	1	In-kind items and services	Food and Beverage	XARELTO		Cardiology	The American Journal of Cardiology	Assistant Editor	3	1	2
Cardiology	506	Medical Doctor	11.86	1	In-kind items and services	Food and Beverage	XARELTO		Cardiology	The American Journal of Cardiology	Assistant Editor	3	1	2
Cardiology	507	Medical Doctor	12.68	1	In-kind items and services	Food and Beverage	XARELTO		Cardiology	The American Journal of Cardiology	Assistant Editor	3	1	2
Cardiology	508	Medical Doctor	1.8	1	In-kind items and services	Food and Beverage	XARELTO		Cardiology	The American Journal of Cardiology	Assistant Editor	3	1	2
Cardiology	509	Medical Doctor	3.7	1	In-kind items and services	Food and Beverage	XARELTO		Cardiology	The American Journal of Cardiology	Assistant Editor	3	1	2
Cardiology	510	Medical Doctor	10.61	1	In-kind items and services	Food and Beverage	XARELTO		Cardiology	The American Journal of Cardiology	Assistant Editor	3	1	2
Cardiology	511	Medical Doctor	8.94	1	In-kind items and services	Food and Beverage	XARELTO		Cardiology	The American Journal of Cardiology	Assistant Editor	3	1	2
Cardiology	512	Medical Doctor	10.61	1	In-kind items and services	Food and Beverage	XARELTO		Cardiology	The American Journal of Cardiology	Assistant Editor	3	1	2
Cardiology	513	Medical Doctor	9.16	1	In-kind items and services	Food and Beverage	XARELTO		Cardiology	The American Journal of Cardiology	Assistant Editor	3	1	2
Cardiology	514	Medical Doctor	13.02	1	In-kind items and services	Food and Beverage	XARELTO		Cardiology	The American Journal of Cardiology	Assistant Editor	3	1	2
Cardiology	515	Medical Doctor	10.81	1	In-kind items and services	Food and Beverage	XARELTO		Cardiology	The American Journal of Cardiology	Assistant Editor	3	1	2
Cardiology	516	Medical Doctor	11.2	1	In-kind items and services	Food and Beverage	XARELTO		Cardiology	The American Journal of Cardiology	Assistant Editor	3	1	2
Cardiology	517	Medical Doctor	3.65	1	In-kind items and services	Food and Beverage	XARELTO		Cardiology	The American Journal of Cardiology	Assistant Editor	3	1	2
Cardiology	518	Medical Doctor	8.33	1	In-kind items and services	Food and Beverage	XARELTO		Cardiology	The American Journal of Cardiology	Assistant Editor	3	1	2
Cardiology	519	Medical Doctor	9.04	1	In-kind items and services	Food and Beverage	XARELTO		Cardiology	The American Journal of Cardiology	Assistant Editor	3	1	2
Cardiology	520	Medical Doctor	15.84	1	In-kind items and services	Food and Beverage	XARELTO		Cardiology	The American Journal of Cardiology	Assistant Editor	3	1	2
Cardiology	521	Medical Doctor	12.53	1	In-kind items and services	Food and Beverage	XARELTO		Cardiology	The American Journal of Cardiology	Assistant Editor	3	1	2
Cardiology	522	Medical Doctor	7.35	1	In-kind items and services	Food and Beverage	XARELTO		Cardiology	The American Journal of Cardiology	Assistant Editor	3	1	2
Cardiology	523	Medical Doctor	16	1	In-kind items and services	Food and Beverage	XARELTO		Cardiology	The American Journal of Cardiology	Assistant Editor	3	1	2
Cardiology	524	Medical Doctor	13.53	1	In-kind items and services	Food and Beverage	XARELTO		Cardiology	The American Journal of Cardiology	Assistant Editor	3	1	2
Cardiology	525	Medical Doctor	9.16	1	In-kind items and services	Food and Beverage	XARELTO		Cardiology	The American Journal of Cardiology	Assistant Editor	3	1	2
Cardiology	526	Medical Doctor	9.1	1	In-kind items and services	Food and Beverage	XARELTO		Cardiology	The American Journal of Cardiology	Assistant Editor	3	1	2
Cardiology	527	Medical Doctor	7.93	1	In-kind items and services	Food and Beverage	XARELTO		Cardiology	The American Journal of Cardiology	Assistant Editor	3	1	2
Cardiology	528	Medical Doctor	9.98	1	In-kind items and services	Food and Beverage	XARELTO		Cardiology	The American Journal of Cardiology	Assistant Editor	3	1	2
Cardiology	529	Medical Doctor	16	1	In-kind items and services	Food and Beverage	XARELTO		Cardiology	The American Journal of Cardiology	Assistant Editor	3	1	2
Cardiology	530	Medical Doctor	8.84	1	In-kind items and services	Food and Beverage	XARELTO		Cardiology	The American Journal of Cardiology	Assistant Editor	3	1	2
Cardiology	531	Medical Doctor	8.84	1	In-kind items and services	Food and Beverage	XARELTO		Cardiology	The American Journal of Cardiology	Assistant Editor	3	1	2
Cardiology	532	Medical Doctor	66.94	1	In-kind items and services	Food and Beverage		OTHER	Cardiology	The American Journal of Cardiology	Assistant Editor	3	1	2
Cardiology	533	Medical Doctor	96.41	1	In-kind items and services	Food and Beverage		OTHER	Cardiology	The American Journal of Cardiology	Assistant Editor	3	1	2
Cardiology	534	Medical Doctor	100.6	1	In-kind items and services	Travel and Lodging		OTHER	Cardiology	The American Journal of Cardiology	Assistant Editor	3	1	2
Cardiology	535	Medical Doctor	339.07	1	In-kind items and services	Travel and Lodging		OTHER	Cardiology	The American Journal of Cardiology	Assistant Editor	3	1	2
Cardiology	536	Medical Doctor	1170.2	1	In-kind items and services	Travel and Lodging		OTHER	Cardiology	The American Journal of Cardiology	Assistant Editor	3	1	2
Cardiology	537	Medical Doctor	23.19	1	In-kind items and services	Food and Beverage		HARDWARE	Cardiology	The American Journal of Cardiology	Assistant Editor	3	1	2
Cardiology	538	Medical Doctor	91.09	1	In-kind items and services	Food and Beverage		STRUCTURAL HEART	Cardiology	The American Journal of Cardiology	Assistant Editor	3	1	2
Cardiology	539	Medical Doctor	36.19	1	In-kind items and services	Food and Beverage		STRUCTURAL HEART	Cardiology	The American Journal of Cardiology	Assistant Editor	3	1	2
Cardiology	540	Medical Doctor	108.66	1	In-kind items and services	Food and Beverage		OTHER	Cardiology	The American Journal of Cardiology	Assistant Editor	3	1	2
Cardiology	541	Medical Doctor	123.97	1	In-kind items and services	Food and Beverage		HARDWARE	Cardiology	The American Journal of Cardiology	Assistant Editor	3	1	2
Cardiology	542	Medical Doctor	94.01	1	In-kind items and services	Food and Beverage		TACHY SYSTEM	Cardiology	The American Journal of Cardiology	Assistant Editor	3	1	2
Cardiology	543	Medical Doctor	23.29	1	In-kind items and services	Food and Beverage		HARDWARE	Cardiology	The American Journal of Cardiology	Assistant Editor	3	1	2
Cardiology	544	Medical Doctor	12.7	1	In-kind items and services	Food and Beverage		OTHER	Cardiology	The American Journal of Cardiology	Assistant Editor	3	1	2
Cardiology	545	Medical Doctor	15.66	1	In-kind items and services	Food and Beverage	CORLANOR		Cardiology	The American Journal of Cardiology	Assistant Editor	3	1	2
Cardiology	546	Medical Doctor	13.45	1	In-kind items and services	Food and Beverage	PRADAXA		Cardiology	The American Journal of Cardiology	Assistant Editor	3	1	2
Cardiology	547	Medical Doctor	14.06	1	In-kind items and services	Food and Beverage	PRADAXA		Cardiology	The American Journal of Cardiology	Assistant Editor	3	1	2
Cardiology	548	Medical Doctor	11.92	1	In-kind items and services	Food and Beverage	PRADAXA		Cardiology	The American Journal of Cardiology	Assistant Editor	3	1	2
Cardiology	549	Medical Doctor	13.45	1	In-kind items and services	Food and Beverage			Cardiology	The American Journal of Cardiology	Assistant Editor	3	1	2
Cardiology	550	Medical Doctor	13.68	1	In-kind items and services	Food and Beverage			Cardiology	The American Journal of Cardiology	Assistant Editor	3	1	2
Cardiology	551	Medical Doctor	10.31	1	In-kind items and services	Food and Beverage			Cardiology	The American Journal of Cardiology	Assistant Editor	3	1	2
Cardiology	552	Medical Doctor	7.19	1	In-kind items and services	Food and Beverage	ELIQUIS		Cardiology	The American Journal of Cardiology	Assistant Editor	3	1	2
Cardiology	553	Medical Doctor	14.58	1	In-kind items and services	Food and Beverage	ELIQUIS		Cardiology	The American Journal of Cardiology	Assistant Editor	3	1	2
Cardiology	554	Medical Doctor	10.38	1	In-kind items and services	Food and Beverage	ELIQUIS		Cardiology	The American Journal of Cardiology	Assistant Editor	3	1	2
Cardiology	555	Medical Doctor	12.82	1	In-kind items and services	Food and Beverage	ELIQUIS		Cardiology	The American Journal of Cardiology	Assistant Editor	3	1	2
Cardiology	556	Medical Doctor	12.89	1	In-kind items and services	Food and Beverage	ELIQUIS		Cardiology	The American Journal of Cardiology	Assistant Editor	3	1	2
Cardiology	557	Medical Doctor	9.46	1	In-kind items and services	Food and Beverage	ELIQUIS		Cardiology	The American Journal of Cardiology	Assistant Editor	3	1	2
Cardiology	558	Medical Doctor	9.09	1	In-kind items and services	Food and Beverage	ELIQUIS		Cardiology	The American Journal of Cardiology	Assistant Editor	3	1	2
Cardiology	559	Medical Doctor	11.69	1	In-kind items and services	Food and Beverage	ELIQUIS		Cardiology	The American Journal of Cardiology	Assistant Editor	3	1	2
Cardiology	560	Medical Doctor	7.22	1	In-kind items and services	Food and Beverage	ELIQUIS		Cardiology	The American Journal of Cardiology	Assistant Editor	3	1	2
Cardiology	561	Medical Doctor	19.4	1	In-kind items and services	Food and Beverage	ELIQUIS		Cardiology	The American Journal of Cardiology	Assistant Editor	3	1	2
Cardiology	562	Medical Doctor	17.67	1	In-kind items and services	Food and Beverage	ELIQUIS		Cardiology	The American Journal of Cardiology	Assistant Editor	3	1	2
Cardiology	563	Medical Doctor	10.09	1	In-kind items and services	Food and Beverage	ELIQUIS		Cardiology	The American Journal of Cardiology	Assistant Editor	3	1	2
Cardiology	564	Medical Doctor	12.38	1	In-kind items and services	Food and Beverage	ELIQUIS		Cardiology	The American Journal of Cardiology	Assistant Editor	3	1	2
Cardiology	565	Medical Doctor	11.1	1	In-kind items and services	Food and Beverage	ELIQUIS		Cardiology	The American Journal of Cardiology	Assistant Editor	3	1	2
Cardiology	566	Medical Doctor	9.73	1	In-kind items and services	Food and Beverage	ELIQUIS		Cardiology	The American Journal of Cardiology	Assistant Editor	3	1	2
Cardiology	567	Medical Doctor	12.14	1	In-kind items and services	Food and Beverage	ELIQUIS		Cardiology	The American Journal of Cardiology	Assistant Editor	3	1	2
Cardiology	568	Medical Doctor	4.7	1	In-kind items and services	Food and Beverage	ELIQUIS		Cardiology	The American Journal of Cardiology	Assistant Editor	3	1	2
Cardiology	569	Medical Doctor	11.24	1	In-kind items and services	Food and Beverage	ELIQUIS		Cardiology	The American Journal of Cardiology	Assistant Editor	3	1	2
Cardiology	570	Medical Doctor	9.73	1	In-kind items and services	Food and Beverage	ELIQUIS		Cardiology	The American Journal of Cardiology	Assistant Editor	3	1	2
Cardiology	571	Medical Doctor	43.31	1	Cash or cash equivalent	Food and Beverage		Niobe	Cardiology	The American Journal of Cardiology	Assistant Editor	3	1	2
Cardiology	572	Medical Doctor	15.81	1	In-kind items and services	Food and Beverage	SAVAYSA		Cardiology	The American Journal of Cardiology	Assistant Editor	3	1	2
Cardiology	573	Medical Doctor	11.21	1	In-kind items and services	Food and Beverage	SAVAYSA		Cardiology	The American Journal of Cardiology	Assistant Editor	3	1	2
Cardiology	574	Medical Doctor	10.67	1	In-kind items and services	Food and Beverage	SAVAYSA		Cardiology	The American Journal of Cardiology	Assistant Editor	3	1	2
Cardiology	575	Medical Doctor	14.73	1	In-kind items and services	Food and Beverage	PRALUENT		Cardiology	The American Journal of Cardiology	Assistant Editor	3	1	2
Cardiology	576	Medical Doctor	25.21	1	In-kind items and services	Food and Beverage		US - Ultrasound Systems	Cardiology	The American Journal of Cardiology	Assistant Editor	3	1	2
Cardiology	577	Medical Doctor	37.88	1	In-kind items and services	Food and Beverage		US - Ultrasound Systems	Cardiology	The American Journal of Cardiology	Assistant Editor	3	1	2
Cardiology	578	Medical Doctor	9.75	1	Cash or cash equivalent	Food and Beverage		Atherectomy Device	Cardiology	The American Journal of Cardiology	Assistant Editor	3	1	2
Cardiology	579	Medical Doctor	24.41	1	Cash or cash equivalent	Food and Beverage		Atherectomy Device	Cardiology	The American Journal of Cardiology	Assistant Editor	3	1	2
Cardiology	580	Medical Doctor	11.98	1	Cash or cash equivalent	Food and Beverage	NORTHERA		Cardiology	The American Journal of Cardiology	Assistant Editor	3	1	2
Cardiology	581	Medical Doctor	9.27	1	Cash or cash equivalent	Food and Beverage	ELIQUIS		Cardiology	The American Journal of Cardiology	Assistant Editor	3	1	2
Cardiology	582	Medical Doctor	17.81	1	Cash or cash equivalent	Food and Beverage	ELIQUIS		Cardiology	The American Journal of Cardiology	Assistant Editor	3	1	2
Cardiology	583	Medical Doctor	13.17	1	Cash or cash equivalent	Food and Beverage	ELIQUIS		Cardiology	The American Journal of Cardiology	Assistant Editor	3	1	2
Cardiology	584	Medical Doctor	10.23	1	Cash or cash equivalent	Food and Beverage	ELIQUIS		Cardiology	The American Journal of Cardiology	Assistant Editor	3	1	2
Cardiology	585	Medical Doctor	8.91	1	Cash or cash equivalent	Food and Beverage	ELIQUIS		Cardiology	The American Journal of Cardiology	Assistant Editor	3	1	2
Cardiology	586	Medical Doctor	9.27	1	Cash or cash equivalent	Food and Beverage	ELIQUIS		Cardiology	The American Journal of Cardiology	Assistant Editor	3	1	2
Cardiology	587	Medical Doctor	9.57	1	Cash or cash equivalent	Food and Beverage	ELIQUIS		Cardiology	The American Journal of Cardiology	Assistant Editor	3	1	2
Cardiology	588	Medical Doctor	9.67	1	Cash or cash equivalent	Food and Beverage	ELIQUIS		Cardiology	The American Journal of Cardiology	Assistant Editor	3	1	2
Cardiology	589	Medical Doctor	7.19	1	Cash or cash equivalent	Food and Beverage	ELIQUIS		Cardiology	The American Journal of Cardiology	Assistant Editor	3	1	2
Cardiology	590	Medical Doctor	9.71	1	Cash or cash equivalent	Food and Beverage	ELIQUIS		Cardiology	The American Journal of Cardiology	Assistant Editor	3	1	2
Cardiology	591	Medical Doctor	12.89	1	Cash or cash equivalent	Food and Beverage	ELIQUIS		Cardiology	The American Journal of Cardiology	Assistant Editor	3	1	2
Cardiology	592	Medical Doctor	8.64	1	Cash or cash equivalent	Food and Beverage	ELIQUIS		Cardiology	The American Journal of Cardiology	Assistant Editor	3	1	2
Cardiology	593	Medical Doctor	11.65	1	Cash or cash equivalent	Food and Beverage	ELIQUIS		Cardiology	The American Journal of Cardiology	Assistant Editor	3	1	2
Cardiology	594	Medical Doctor	11.74	1	Cash or cash equivalent	Food and Beverage	ELIQUIS		Cardiology	The American Journal of Cardiology	Assistant Editor	3	1	2
Cardiology	595	Medical Doctor	11.05	1	Cash or cash equivalent	Food and Beverage	ELIQUIS		Cardiology	The American Journal of Cardiology	Assistant Editor	3	1	2
Cardiology	596	Medical Doctor	126.37	1	Cash or cash equivalent	Food and Beverage		Vascular	Cardiology	JACC: Cardiovascular Imaging	Deputy Editor	2	1	2
Cardiology	597	Medical Doctor	77.66	1	Cash or cash equivalent	Food and Beverage		Vascular	Cardiology	JACC: Cardiovascular Imaging	Deputy Editor	2	1	2
Cardiology	598	Medical Doctor	149.64	1	Cash or cash equivalent	Travel and Lodging		MobiusHD_system	Cardiology	JACC: Cardiovascular Imaging	Deputy Editor	2	1	2
Cardiology	599	Medical Doctor	946.2	1	Cash or cash equivalent	Travel and Lodging		MobiusHD_system	Cardiology	JACC: Cardiovascular Imaging	Deputy Editor	2	1	2
Cardiology	600	Medical Doctor	5000	1	Cash or cash equivalent	Consulting Fee		MobiusHD_system	Cardiology	JACC: Cardiovascular Imaging	Deputy Editor	2	1	2
Cardiology	601	Medical Doctor	4000	1	Cash or cash equivalent	Consulting Fee		MobiusHD_system	Cardiology	JACC: Cardiovascular Imaging	Deputy Editor	2	1	2
Cardiology	602	Medical Doctor	54.46	1	Cash or cash equivalent	Food and Beverage		MobiusHD_system	Cardiology	JACC: Cardiovascular Imaging	Deputy Editor	2	1	2
Cardiology	603	Medical Doctor	93.75	1	In-kind items and services	Travel and Lodging		CTO	Cardiology	JACC: Cardiovascular Imaging	Deputy Editor	2	1	2
Cardiology	604	Medical Doctor	138.58	1	In-kind items and services	Food and Beverage		CTO	Cardiology	JACC: Cardiovascular Imaging	Deputy Editor	2	1	2
Cardiology	605	Medical Doctor	143.55	1	In-kind items and services	Food and Beverage		STENTS	Cardiology	JACC: Cardiovascular Imaging	Deputy Editor	2	1	2
Cardiology	606	Medical Doctor	139.53	1	In-kind items and services	Food and Beverage		Stents	Cardiology	JACC: Cardiovascular Imaging	Deputy Editor	2	1	2
Cardiology	607	Medical Doctor	13.75	1	In-kind items and services	Food and Beverage			Cardiology	JACC: Cardiovascular Imaging	Deputy Editor	2	1	2
Cardiology	608	Medical Doctor	4.2	1	In-kind items and services	Food and Beverage			Cardiology	JACC: Cardiovascular Imaging	Deputy Editor	2	1	2
Cardiology	609	Medical Doctor	67.33	1	In-kind items and services	Food and Beverage		Stents	Cardiology	JACC: Cardiovascular Imaging	Deputy Editor	2	1	2
Cardiology	610	Medical Doctor	24.58	1	In-kind items and services	Food and Beverage			Cardiology	JACC: Cardiovascular Imaging	Deputy Editor	2	1	2
Cardiology	611	Medical Doctor	2308.07	1	In-kind items and services	Travel and Lodging		Vascular	Cardiology	JACC: Cardiovascular Imaging	Deputy Editor	2	1	2
Cardiology	612	Medical Doctor	715.3	1	In-kind items and services	Travel and Lodging		Vascular	Cardiology	JACC: Cardiovascular Imaging	Deputy Editor	2	1	2
Cardiology	613	Medical Doctor	18.78	1	In-kind items and services	Food and Beverage		Vascular	Cardiology	JACC: Cardiovascular Imaging	Deputy Editor	2	1	2
Cardiology	614	Medical Doctor	149.57	1	In-kind items and services	Food and Beverage		Vascular	Cardiology	JACC: Cardiovascular Imaging	Deputy Editor	2	1	2
Cardiology	615	Medical Doctor	66.2	1	In-kind items and services	Food and Beverage		Vascular	Cardiology	JACC: Cardiovascular Imaging	Deputy Editor	2	1	2
Cardiology	616	Medical Doctor	15.07	1	In-kind items and services	Travel and Lodging		Vascular	Cardiology	JACC: Cardiovascular Imaging	Deputy Editor	2	1	2
Cardiology	617	Medical Doctor	103.57	1	In-kind items and services	Food and Beverage		Vascular	Cardiology	JACC: Cardiovascular Imaging	Deputy Editor	2	1	2
Cardiology	618	Medical Doctor	65.78	1	In-kind items and services	Food and Beverage		Vascular	Cardiology	JACC: Cardiovascular Imaging	Deputy Editor	2	1	2
Cardiology	619	Medical Doctor	13162.8	1	In-kind items and services	Travel and Lodging		Vascular	Cardiology	JACC: Cardiovascular Imaging	Deputy Editor	2	1	2
Cardiology	620	Medical Doctor	67.03	1	In-kind items and services	Food and Beverage		Vascular	Cardiology	JACC: Cardiovascular Imaging	Deputy Editor	2	1	2
Cardiology	621	Medical Doctor	313.04	1	In-kind items and services	Travel and Lodging		Vascular	Cardiology	JACC: Cardiovascular Imaging	Deputy Editor	2	1	2
Cardiology	622	Medical Doctor	117.63	1	In-kind items and services	Food and Beverage		Vascular	Cardiology	JACC: Cardiovascular Imaging	Deputy Editor	2	1	2
Cardiology	623	Medical Doctor	11.49	1	In-kind items and services	Food and Beverage		Vascular	Cardiology	JACC: Cardiovascular Imaging	Deputy Editor	2	1	2
Cardiology	624	Medical Doctor	23.86	1	In-kind items and services	Food and Beverage		Vascular	Cardiology	JACC: Cardiovascular Imaging	Deputy Editor	2	1	2
Cardiology	625	Medical Doctor	1827.96	1	In-kind items and services	Travel and Lodging		Vascular	Cardiology	JACC: Cardiovascular Imaging	Deputy Editor	2	1	2
Cardiology	626	Medical Doctor	69.4	1	In-kind items and services	Food and Beverage		Vascular	Cardiology	JACC: Cardiovascular Imaging	Deputy Editor	2	1	2
Cardiology	627	Medical Doctor	12.04	1	In-kind items and services	Food and Beverage		Vascular	Cardiology	JACC: Cardiovascular Imaging	Deputy Editor	2	1	2
Cardiology	628	Medical Doctor	3364.18	1	In-kind items and services	Travel and Lodging		Vascular	Cardiology	JACC: Cardiovascular Imaging	Deputy Editor	2	1	2
Cardiology	629	Medical Doctor	221.43	1	In-kind items and services	Travel and Lodging		Vascular	Cardiology	JACC: Cardiovascular Imaging	Deputy Editor	2	1	2
Cardiology	630	Medical Doctor	53.57	1	In-kind items and services	Food and Beverage		Vascular	Cardiology	JACC: Cardiovascular Imaging	Deputy Editor	2	1	2
Cardiology	631	Medical Doctor	149.64	1	In-kind items and services	Food and Beverage		Vascular	Cardiology	JACC: Cardiovascular Imaging	Deputy Editor	2	1	2
Cardiology	632	Medical Doctor	106.01	1	In-kind items and services	Food and Beverage		Vascular	Cardiology	JACC: Cardiovascular Imaging	Deputy Editor	2	1	2
Cardiology	633	Medical Doctor	118.65	1	In-kind items and services	Education	ANGIOMAX		Cardiology	JACC: Cardiovascular Imaging	Deputy Editor	2	1	2
Cardiology	634	Medical Doctor	165.65	1	In-kind items and services	Education	KENGREAL		Cardiology	JACC: Cardiovascular Imaging	Deputy Editor	2	1	2
Cardiology	635	Medical Doctor	74.43	1	In-kind items and services	Food and Beverage		Vascular	Cardiology	JACC: Cardiovascular Imaging	Deputy Editor	2	1	2
Cardiology	636	Medical Doctor	415.95	1	In-kind items and services	Travel and Lodging		Vascular	Cardiology	JACC: Cardiovascular Imaging	Deputy Editor	2	1	2
Cardiology	637	Medical Doctor	43.38	1	In-kind items and services	Food and Beverage		Vascular	Cardiology	JACC: Cardiovascular Imaging	Deputy Editor	2	1	2
Cardiology	638	Medical Doctor	223.2	1	In-kind items and services	Travel and Lodging		Vascular	Cardiology	JACC: Cardiovascular Imaging	Deputy Editor	2	1	2
Cardiology	639	Medical Doctor	90.57	1	In-kind items and services	Food and Beverage		Vascular	Cardiology	JACC: Cardiovascular Imaging	Deputy Editor	2	1	2
Cardiology	640	Medical Doctor	93.13	1	In-kind items and services	Food and Beverage		Vascular	Cardiology	JACC: Cardiovascular Imaging	Deputy Editor	2	1	2
Cardiology	641	Medical Doctor	239	1	In-kind items and services	Travel and Lodging		Vascular	Cardiology	JACC: Cardiovascular Imaging	Deputy Editor	2	1	2
Cardiology	642	Medical Doctor	334.8	1	In-kind items and services	Travel and Lodging		Vascular	Cardiology	JACC: Cardiovascular Imaging	Deputy Editor	2	1	2
Cardiology	643	Medical Doctor	300	1	Cash or cash equivalent	Consulting Fee		CRM	Cardiology	Circulation	Associate Editor	3	1	2
Cardiology	644	Medical Doctor	46	1	Cash or cash equivalent	Travel and Lodging	GILENYA		Cardiology	Circulation	Associate Editor	3	1	2
Cardiology	645	Medical Doctor	28.76	1	In-kind items and services	Food and Beverage	GILENYA		Cardiology	Circulation	Associate Editor	3	1	2
Cardiology	646	Medical Doctor	2500	1	Cash or cash equivalent	Consulting Fee	GILENYA		Cardiology	Circulation	Associate Editor	3	1	2
Cardiology	647	Medical Doctor	333.33	1	Cash or cash equivalent	Honoraria			Cardiology	Circulation	Associate Editor	3	1	2
Cardiology	648	Medical Doctor	116	1	In-kind items and services	Travel and Lodging	SAMSCA		Cardiology	Circulation	Associate Editor	3	1	2
Cardiology	649	Medical Doctor	4489	1	In-kind items and services	Travel and Lodging	SAMSCA		Cardiology	Circulation	Associate Editor	3	1	2
Cardiology	650	Medical Doctor	348.3	1	In-kind items and services	Travel and Lodging	SAMSCA		Cardiology	Circulation	Associate Editor	3	1	2
Cardiology	651	Medical Doctor	83.5	1	In-kind items and services	Food and Beverage	SAMSCA		Cardiology	Circulation	Associate Editor	3	1	2
Cardiology	652	Medical Doctor	12.74	1	In-kind items and services	Food and Beverage	SAMSCA		Cardiology	Circulation	Associate Editor	3	1	2
Cardiology	653	Medical Doctor	57.34	1	In-kind items and services	Food and Beverage	SAMSCA		Cardiology	Circulation	Associate Editor	3	1	2
Cardiology	654	Medical Doctor	8.47	1	In-kind items and services	Food and Beverage	SAMSCA		Cardiology	Circulation	Associate Editor	3	1	2
Cardiology	655	Medical Doctor	10000	1	Cash or cash equivalent	Consulting Fee	SAMSCA		Cardiology	Circulation	Associate Editor	3	1	2
Cardiology	656	Medical Doctor	2800	1	Cash or cash equivalent	Consulting Fee	NON-COVERED PRODUCT		Cardiology	Circulation	Associate Editor	3	1	2
Cardiology	657	Medical Doctor	800	1	Cash or cash equivalent	Consulting Fee	NON-COVERED PRODUCT		Cardiology	Circulation	Associate Editor	3	1	2
Cardiology	658	Medical Doctor	4000	1	Cash or cash equivalent	Consulting Fee	NON-COVERED PRODUCT		Cardiology	Circulation	Associate Editor	3	1	2
Cardiology	659	Medical Doctor	300	1	Cash or cash equivalent	Consulting Fee	NON-COVERED PRODUCT		Cardiology	Circulation	Associate Editor	3	1	2
Cardiology	660	Medical Doctor	2000	1	Cash or cash equivalent	Consulting Fee	NON-COVERED PRODUCT		Cardiology	Circulation	Associate Editor	3	1	2
Cardiology	661	Medical Doctor	986	1	Cash or cash equivalent	Consulting Fee	NON-COVERED PRODUCT		Cardiology	Circulation	Associate Editor	3	1	2
Cardiology	662	Medical Doctor	986	1	Cash or cash equivalent	Consulting Fee	NON-COVERED PRODUCT		Cardiology	Circulation	Associate Editor	3	1	2
Cardiology	663	Medical Doctor	1600	1	Cash or cash equivalent	Consulting Fee	NON-COVERED PRODUCT		Cardiology	Circulation	Associate Editor	3	1	2
Cardiology	664	Medical Doctor	150	1	In-kind items and services	Travel and Lodging	NON-PRODUCT		Cardiology	Circulation	Associate Editor	3	1	2
Cardiology	665	Medical Doctor	2600	1	Cash or cash equivalent	Consulting Fee	NON-PRODUCT		Cardiology	Circulation	Associate Editor	3	1	2
Cardiology	666	Medical Doctor	209	1	In-kind items and services	Travel and Lodging	NON-PRODUCT		Cardiology	Circulation	Associate Editor	3	1	2
Cardiology	667	Medical Doctor	35	1	In-kind items and services	Food and Beverage	NON-PRODUCT		Cardiology	Circulation	Associate Editor	3	1	2
Cardiology	668	Medical Doctor	49.95	1	In-kind items and services	Food and Beverage	NON-PRODUCT		Cardiology	Circulation	Associate Editor	3	1	2
Cardiology	669	Medical Doctor	106.58	1	In-kind items and services	Food and Beverage	NON-PRODUCT		Cardiology	Circulation	Associate Editor	3	1	2
Cardiology	670	Medical Doctor	650	1	Cash or cash equivalent	Consulting Fee	NON-PRODUCT		Cardiology	Circulation	Associate Editor	3	1	2
Cardiology	671	Medical Doctor	19.99	1	In-kind items and services	Food and Beverage	NON-PRODUCT		Cardiology	Circulation	Associate Editor	3	1	2
Cardiology	672	Medical Doctor	34.95	1	In-kind items and services	Food and Beverage	NON-PRODUCT		Cardiology	Circulation	Associate Editor	3	1	2
Cardiology	673	Medical Doctor	81.35	1	Cash or cash equivalent	Food and Beverage			Cardiology	Circulation	Associate Editor	3	1	2
Cardiology	674	Medical Doctor	203.18	1	Cash or cash equivalent	Food and Beverage			Cardiology	Circulation	Associate Editor	3	1	2
Cardiology	675	Medical Doctor	2500	1	Cash or cash equivalent	Consulting Fee			Cardiology	Circulation	Associate Editor	3	1	2
Cardiology	676	Medical Doctor	562.5	1	Cash or cash equivalent	Consulting Fee		Vascular	Cardiology	Circulation	Associate Editor	3	1	2
Cardiology	677	Medical Doctor	913.5	1	Cash or cash equivalent	Consulting Fee		Vascular	Cardiology	Circulation	Associate Editor	3	1	2
Cardiology	678	Medical Doctor	450	1	Cash or cash equivalent	Consulting Fee		Vascular	Cardiology	Circulation	Associate Editor	3	1	2
Cardiology	679	Medical Doctor	1012.5	1	Cash or cash equivalent	Consulting Fee		Vascular	Cardiology	Circulation	Associate Editor	3	1	2
Cardiology	680	Medical Doctor	675	1	Cash or cash equivalent	Consulting Fee		Vascular	Cardiology	Circulation	Associate Editor	3	1	2
Cardiology	681	Medical Doctor	163.61	1	In-kind items and services	Food and Beverage		HeartMate II	Cardiology	UpToDate - Cardiology	Editor-in-Chief	1	1	1
Cardiology	682	Medical Doctor	82.55	1	In-kind items and services	Food and Beverage		HeartMate II	Cardiology	UpToDate - Cardiology	Editor-in-Chief	1	1	1
Cardiology	683	Medical Doctor	96.35	1	In-kind items and services	Food and Beverage		HeartMate III R AND D	Cardiology	UpToDate - Cardiology	Editor-in-Chief	1	1	1
Cardiology	684	Medical Doctor	114.66	1	In-kind items and services	Food and Beverage		HeartMate II	Cardiology	UpToDate - Cardiology	Editor-in-Chief	1	1	1
Cardiology	685	Medical Doctor	1400	1	Cash or cash equivalent	Consulting Fee		HeartMate III R AND D	Cardiology	UpToDate - Cardiology	Editor-in-Chief	1	1	1
Cardiology	686	Medical Doctor	600	1	Cash or cash equivalent	Consulting Fee		HeartMate III R AND D	Cardiology	UpToDate - Cardiology	Editor-in-Chief	1	1	1
Cardiology	687	Medical Doctor	10.67	1	In-kind items and services	Food and Beverage	BRILINTA		Cardiology	The American Journal of Cardiology	Editor-in-Chief	1	1	1
Cardiology	688	Medical Doctor	10.81	1	In-kind items and services	Food and Beverage	BRILINTA		Cardiology	The American Journal of Cardiology	Editor-in-Chief	1	1	1
Cardiology	689	Medical Doctor	10.53	1	In-kind items and services	Food and Beverage		LifeVest	Cardiology	The American Journal of Cardiology	Editor-in-Chief	1	1	1
Cardiology	690	Medical Doctor	11.46	1	In-kind items and services	Food and Beverage		LifeVest	Cardiology	The American Journal of Cardiology	Editor-in-Chief	1	1	1
Cardiology	691	Medical Doctor	12.38	1	In-kind items and services	Food and Beverage		LifeVest	Cardiology	The American Journal of Cardiology	Editor-in-Chief	1	1	1
Cardiology	692	Medical Doctor	7.03	1	In-kind items and services	Food and Beverage		LifeVest	Cardiology	The American Journal of Cardiology	Editor-in-Chief	1	1	1
Cardiology	693	Medical Doctor	12.98	1	In-kind items and services	Food and Beverage		LifeVest	Cardiology	The American Journal of Cardiology	Editor-in-Chief	1	1	1
Cardiology	694	Medical Doctor	7.87	1	In-kind items and services	Food and Beverage		LifeVest	Cardiology	The American Journal of Cardiology	Editor-in-Chief	1	1	1
Cardiology	695	Medical Doctor	12.98	1	In-kind items and services	Food and Beverage		LifeVest	Cardiology	The American Journal of Cardiology	Editor-in-Chief	1	1	1
Cardiology	696	Medical Doctor	8.45	1	In-kind items and services	Food and Beverage		LifeVest	Cardiology	The American Journal of Cardiology	Editor-in-Chief	1	1	1
Cardiology	697	Medical Doctor	10.31	1	In-kind items and services	Food and Beverage	XARELTO		Cardiology	The American Journal of Cardiology	Editor-in-Chief	1	1	1
Cardiology	698	Medical Doctor	10.66	1	In-kind items and services	Food and Beverage	XARELTO		Cardiology	The American Journal of Cardiology	Editor-in-Chief	1	1	1
Cardiology	699	Medical Doctor	8.83	1	In-kind items and services	Food and Beverage	XARELTO		Cardiology	The American Journal of Cardiology	Editor-in-Chief	1	1	1
Cardiology	700	Medical Doctor	9.98	1	In-kind items and services	Food and Beverage	XARELTO		Cardiology	The American Journal of Cardiology	Editor-in-Chief	1	1	1
Cardiology	701	Medical Doctor	8.54	1	In-kind items and services	Food and Beverage	XARELTO		Cardiology	The American Journal of Cardiology	Editor-in-Chief	1	1	1
Cardiology	702	Medical Doctor	9.11	1	In-kind items and services	Food and Beverage	XARELTO		Cardiology	The American Journal of Cardiology	Editor-in-Chief	1	1	1
Cardiology	703	Medical Doctor	10.81	1	In-kind items and services	Food and Beverage	XARELTO		Cardiology	The American Journal of Cardiology	Editor-in-Chief	1	1	1
Cardiology	704	Medical Doctor	11.47	1	In-kind items and services	Food and Beverage	XARELTO		Cardiology	The American Journal of Cardiology	Editor-in-Chief	1	1	1
Cardiology	705	Medical Doctor	8.74	1	In-kind items and services	Food and Beverage	XARELTO		Cardiology	The American Journal of Cardiology	Editor-in-Chief	1	1	1
Cardiology	706	Medical Doctor	9.18	1	In-kind items and services	Food and Beverage	XARELTO		Cardiology	The American Journal of Cardiology	Editor-in-Chief	1	1	1
Cardiology	707	Medical Doctor	9.18	1	In-kind items and services	Food and Beverage	XARELTO		Cardiology	The American Journal of Cardiology	Editor-in-Chief	1	1	1
Cardiology	708	Medical Doctor	10.81	1	In-kind items and services	Food and Beverage	XARELTO		Cardiology	The American Journal of Cardiology	Editor-in-Chief	1	1	1
Cardiology	709	Medical Doctor	8.33	1	In-kind items and services	Food and Beverage	XARELTO		Cardiology	The American Journal of Cardiology	Editor-in-Chief	1	1	1
Cardiology	710	Medical Doctor	9.27	1	In-kind items and services	Food and Beverage	XARELTO		Cardiology	The American Journal of Cardiology	Editor-in-Chief	1	1	1
Cardiology	711	Medical Doctor	11.19	1	In-kind items and services	Food and Beverage	PRADAXA		Cardiology	The American Journal of Cardiology	Editor-in-Chief	1	1	1
Cardiology	712	Medical Doctor	7.19	1	In-kind items and services	Food and Beverage	PRADAXA		Cardiology	The American Journal of Cardiology	Editor-in-Chief	1	1	1
Cardiology	713	Medical Doctor	13.45	1	In-kind items and services	Food and Beverage	PRADAXA		Cardiology	The American Journal of Cardiology	Editor-in-Chief	1	1	1
Cardiology	714	Medical Doctor	14.06	1	In-kind items and services	Food and Beverage	PRADAXA		Cardiology	The American Journal of Cardiology	Editor-in-Chief	1	1	1
Cardiology	715	Medical Doctor	9.21	1	In-kind items and services	Food and Beverage	PRADAXA		Cardiology	The American Journal of Cardiology	Editor-in-Chief	1	1	1
Cardiology	716	Medical Doctor	10.75	1	In-kind items and services	Food and Beverage	PRADAXA		Cardiology	The American Journal of Cardiology	Editor-in-Chief	1	1	1
Cardiology	717	Medical Doctor	8.59	1	In-kind items and services	Food and Beverage	PRADAXA		Cardiology	The American Journal of Cardiology	Editor-in-Chief	1	1	1
Cardiology	718	Medical Doctor	7.12	1	In-kind items and services	Food and Beverage	PRADAXA		Cardiology	The American Journal of Cardiology	Editor-in-Chief	1	1	1
Cardiology	719	Medical Doctor	10.64	1	In-kind items and services	Food and Beverage	PRADAXA		Cardiology	The American Journal of Cardiology	Editor-in-Chief	1	1	1
Cardiology	720	Medical Doctor	9.77	1	In-kind items and services	Food and Beverage	PRADAXA		Cardiology	The American Journal of Cardiology	Editor-in-Chief	1	1	1
Cardiology	721	Medical Doctor	10.81	1	In-kind items and services	Food and Beverage	PRADAXA		Cardiology	The American Journal of Cardiology	Editor-in-Chief	1	1	1
Cardiology	722	Medical Doctor	7.76	1	In-kind items and services	Food and Beverage	PRADAXA		Cardiology	The American Journal of Cardiology	Editor-in-Chief	1	1	1
Cardiology	723	Medical Doctor	8.59	1	In-kind items and services	Food and Beverage	PRADAXA		Cardiology	The American Journal of Cardiology	Editor-in-Chief	1	1	1
Cardiology	724	Medical Doctor	10.31	1	In-kind items and services	Food and Beverage			Cardiology	The American Journal of Cardiology	Editor-in-Chief	1	1	1
Cardiology	725	Medical Doctor	11.1	1	In-kind items and services	Food and Beverage	ELIQUIS		Cardiology	The American Journal of Cardiology	Editor-in-Chief	1	1	1
Cardiology	726	Medical Doctor	10.67	1	In-kind items and services	Food and Beverage	SAVAYSA		Cardiology	The American Journal of Cardiology	Editor-in-Chief	1	1	1
Cardiology	727	Medical Doctor	14.73	1	In-kind items and services	Food and Beverage	PRALUENT		Cardiology	The American Journal of Cardiology	Editor-in-Chief	1	1	1
Cardiology	728	Medical Doctor	91.83	1	In-kind items and services	Food and Beverage	ZETIA		Cardiology	The American Journal of Cardiology	Editor-in-Chief	1	1	1
Cardiology	729	Medical Doctor	19.34	1	In-kind items and services	Food and Beverage	PRALUENT		Cardiology	The American Journal of Cardiology	Editor-in-Chief	1	1	1
Cardiology	730	Medical Doctor	113.1	1	In-kind items and services	Travel and Lodging	ZETIA		Cardiology	The American Journal of Cardiology	Editor-in-Chief	1	1	1
Cardiology	731	Medical Doctor	3000	1	Cash or cash equivalent	Consulting Fee	VYTORIN		Cardiology	The American Journal of Cardiology	Editor-in-Chief	1	1	1
Cardiology	732	Medical Doctor	452.9	1	In-kind items and services	Travel and Lodging	VYTORIN		Cardiology	The American Journal of Cardiology	Editor-in-Chief	1	1	1
Cardiology	733	Medical Doctor	97.99	1	In-kind items and services	Food and Beverage	ZETIA		Cardiology	The American Journal of Cardiology	Editor-in-Chief	1	1	1
Cardiology	734	Medical Doctor	3000	1	Cash or cash equivalent	Consulting Fee	ZETIA		Cardiology	The American Journal of Cardiology	Editor-in-Chief	1	1	1
Cardiology	735	Medical Doctor	150	1	Cash or cash equivalent	Travel and Lodging	ZETIA		Cardiology	The American Journal of Cardiology	Editor-in-Chief	1	1	1
Cardiology	736	Medical Doctor	3000	1	Cash or cash equivalent	Consulting Fee	ZETIA		Cardiology	The American Journal of Cardiology	Editor-in-Chief	1	1	1
Cardiology	737	Medical Doctor	25	1	Cash or cash equivalent	Travel and Lodging	ZETIA		Cardiology	The American Journal of Cardiology	Editor-in-Chief	1	1	1
Cardiology	738	Medical Doctor	637	1	In-kind items and services	Travel and Lodging	ZETIA		Cardiology	The American Journal of Cardiology	Editor-in-Chief	1	1	1
Cardiology	739	Medical Doctor	378.36	1	In-kind items and services	Travel and Lodging	ZETIA		Cardiology	The American Journal of Cardiology	Editor-in-Chief	1	1	1
Cardiology	740	Medical Doctor	3000	1	Cash or cash equivalent	Consulting Fee	ZETIA		Cardiology	The American Journal of Cardiology	Editor-in-Chief	1	1	1
Cardiology	741	Medical Doctor	75	1	Cash or cash equivalent	Travel and Lodging	ZETIA		Cardiology	The American Journal of Cardiology	Editor-in-Chief	1	1	1
Cardiology	742	Medical Doctor	99.57	1	In-kind items and services	Food and Beverage	VYTORIN		Cardiology	The American Journal of Cardiology	Editor-in-Chief	1	1	1
Cardiology	743	Medical Doctor	25	1	Cash or cash equivalent	Travel and Lodging	VYTORIN		Cardiology	The American Journal of Cardiology	Editor-in-Chief	1	1	1
Cardiology	744	Medical Doctor	3000	1	Cash or cash equivalent	Consulting Fee	VYTORIN		Cardiology	The American Journal of Cardiology	Editor-in-Chief	1	1	1
Cardiology	745	Medical Doctor	264.1	1	In-kind items and services	Travel and Lodging	VYTORIN		Cardiology	The American Journal of Cardiology	Editor-in-Chief	1	1	1
Cardiology	746	Medical Doctor	1170.88	1	In-kind items and services	Travel and Lodging	VYTORIN		Cardiology	The American Journal of Cardiology	Editor-in-Chief	1	1	1
Cardiology	747	Medical Doctor	150	1	Cash or cash equivalent	Travel and Lodging	VYTORIN		Cardiology	The American Journal of Cardiology	Editor-in-Chief	1	1	1
Cardiology	748	Medical Doctor	3000	1	Cash or cash equivalent	Consulting Fee	VYTORIN		Cardiology	The American Journal of Cardiology	Editor-in-Chief	1	1	1
Cardiology	749	Medical Doctor	424.02	1	In-kind items and services	Travel and Lodging	VYTORIN		Cardiology	The American Journal of Cardiology	Editor-in-Chief	1	1	1
Cardiology	750	Medical Doctor	150	1	Cash or cash equivalent	Travel and Lodging	ZETIA		Cardiology	The American Journal of Cardiology	Editor-in-Chief	1	1	1
Cardiology	751	Medical Doctor	3000	1	Cash or cash equivalent	Consulting Fee	ZETIA		Cardiology	The American Journal of Cardiology	Editor-in-Chief	1	1	1
Cardiology	752	Medical Doctor	9.46	1	In-kind items and services	Food and Beverage	VYTORIN		Cardiology	The American Journal of Cardiology	Editor-in-Chief	1	1	1
Cardiology	753	Medical Doctor	88.2	1	In-kind items and services	Travel and Lodging	VYTORIN		Cardiology	The American Journal of Cardiology	Editor-in-Chief	1	1	1
Cardiology	754	Medical Doctor	9.93	1	In-kind items and services	Food and Beverage	VYTORIN		Cardiology	The American Journal of Cardiology	Editor-in-Chief	1	1	1
Cardiology	755	Medical Doctor	214.6	1	In-kind items and services	Travel and Lodging	ZETIA		Cardiology	The American Journal of Cardiology	Editor-in-Chief	1	1	1
Cardiology	756	Medical Doctor	9.82	1	In-kind items and services	Food and Beverage	JANUVIA		Cardiology	The American Journal of Cardiology	Editor-in-Chief	1	1	1
Cardiology	757	Medical Doctor	392.76	1	In-kind items and services	Travel and Lodging	VYTORIN		Cardiology	The American Journal of Cardiology	Editor-in-Chief	1	1	1
Cardiology	758	Medical Doctor	70.5	1	In-kind items and services	Travel and Lodging	VYTORIN		Cardiology	The American Journal of Cardiology	Editor-in-Chief	1	1	1
Cardiology	759	Medical Doctor	66.5	1	In-kind items and services	Travel and Lodging	VYTORIN		Cardiology	The American Journal of Cardiology	Editor-in-Chief	1	1	1
Cardiology	760	Medical Doctor	229.85	1	In-kind items and services	Travel and Lodging	VYTORIN		Cardiology	The American Journal of Cardiology	Editor-in-Chief	1	1	1
Cardiology	761	Medical Doctor	3000	1	Cash or cash equivalent	Consulting Fee	VYTORIN		Cardiology	The American Journal of Cardiology	Editor-in-Chief	1	1	1
Cardiology	762	Medical Doctor	150	1	Cash or cash equivalent	Travel and Lodging	VYTORIN		Cardiology	The American Journal of Cardiology	Editor-in-Chief	1	1	1
Cardiology	763	Medical Doctor	125	1	In-kind items and services	Food and Beverage	VYTORIN		Cardiology	The American Journal of Cardiology	Editor-in-Chief	1	1	1
Cardiology	764	Medical Doctor	19.22	1	In-kind items and services	Food and Beverage	SAMSCA		Cardiology	The American Journal of Cardiology	Editor-in-Chief	1	1	1
Cardiology	765	Medical Doctor	17.81	1	Cash or cash equivalent	Food and Beverage	ELIQUIS		Cardiology	The American Journal of Cardiology	Editor-in-Chief	1	1	1
Cardiology	766	Medical Doctor	8.91	1	Cash or cash equivalent	Food and Beverage	ELIQUIS		Cardiology	The American Journal of Cardiology	Editor-in-Chief	1	1	1
Cardiology	767	Medical Doctor	10.92	1	Cash or cash equivalent	Food and Beverage	ELIQUIS		Cardiology	The American Journal of Cardiology	Editor-in-Chief	1	1	1
Cardiology	768	Medical Doctor	9.27	1	Cash or cash equivalent	Food and Beverage	ELIQUIS		Cardiology	The American Journal of Cardiology	Editor-in-Chief	1	1	1
Cardiology	769	Medical Doctor	10.77	1	Cash or cash equivalent	Food and Beverage	ELIQUIS		Cardiology	The American Journal of Cardiology	Editor-in-Chief	1	1	1
Cardiology	770	Medical Doctor	9.57	1	Cash or cash equivalent	Food and Beverage	ELIQUIS		Cardiology	The American Journal of Cardiology	Editor-in-Chief	1	1	1
Cardiology	771	Medical Doctor	9.67	1	Cash or cash equivalent	Food and Beverage	ELIQUIS		Cardiology	The American Journal of Cardiology	Editor-in-Chief	1	1	1
Cardiology	772	Medical Doctor	7.19	1	Cash or cash equivalent	Food and Beverage	ELIQUIS		Cardiology	The American Journal of Cardiology	Editor-in-Chief	1	1	1
Cardiology	773	Medical Doctor	9.71	1	Cash or cash equivalent	Food and Beverage	ELIQUIS		Cardiology	The American Journal of Cardiology	Editor-in-Chief	1	1	1
Cardiology	774	Medical Doctor	12.89	1	Cash or cash equivalent	Food and Beverage	ELIQUIS		Cardiology	The American Journal of Cardiology	Editor-in-Chief	1	1	1
Cardiology	775	Medical Doctor	124.97	1	Cash or cash equivalent	Food and Beverage	ELIQUIS		Cardiology	The American Journal of Cardiology	Editor-in-Chief	1	1	1
Cardiology	776	Medical Doctor	8.64	1	Cash or cash equivalent	Food and Beverage	ELIQUIS		Cardiology	The American Journal of Cardiology	Editor-in-Chief	1	1	1
Cardiology	777	Medical Doctor	10.67	1	Cash or cash equivalent	Food and Beverage	ELIQUIS		Cardiology	The American Journal of Cardiology	Editor-in-Chief	1	1	1
Dermatology	778	Medical Doctor	14.61	1	Cash or cash equivalent	Food and Beverage			Dermatology	Journal of Investigative Dermatology	Associate Editor	3	1	2
Dermatology	779	Medical Doctor	18.61	1	Cash or cash equivalent	Food and Beverage			Dermatology	Journal of Investigative Dermatology	Associate Editor	3	1	2
Dermatology	780	Medical Doctor	12	1	Cash or cash equivalent	Food and Beverage			Dermatology	Journal of Investigative Dermatology	Associate Editor	3	1	2
Dermatology	781	Medical Doctor	6.7	1	In-kind items and services	Food and Beverage			Dermatology	Journal of Investigative Dermatology	Associate Editor	3	1	2
Dermatology	782	Medical Doctor	8.23	1	In-kind items and services	Food and Beverage			Dermatology	Journal of Investigative Dermatology	Associate Editor	3	1	2
Dermatology	783	Medical Doctor	5.83	1	In-kind items and services	Food and Beverage			Dermatology	Journal of Investigative Dermatology	Associate Editor	3	1	2
Dermatology	784	Medical Doctor	10.52	1	In-kind items and services	Food and Beverage			Dermatology	Journal of Investigative Dermatology	Associate Editor	3	1	2
Dermatology	785	Medical Doctor	9.77	1	In-kind items and services	Food and Beverage			Dermatology	Journal of Investigative Dermatology	Associate Editor	3	1	2
Dermatology	786	Medical Doctor	134.89	1	In-kind items and services	Food and Beverage			Dermatology	Journal of Investigative Dermatology	Associate Editor	3	1	2
Dermatology	787	Medical Doctor	136.94	1	In-kind items and services	Food and Beverage			Dermatology	Journal of Investigative Dermatology	Associate Editor	3	1	2
Cardiology	788	Medical Doctor	272.94	1	Cash or cash equivalent	Travel and Lodging	XARELTO		Cardiology	American Heart Journal	Associate Editor	3	1	2
Cardiology	789	Medical Doctor	893.25	1	Cash or cash equivalent	Consulting Fee	XARELTO		Cardiology	American Heart Journal	Associate Editor	3	1	2
Cardiology	790	Medical Doctor	272.94	1	Cash or cash equivalent	Travel and Lodging	XARELTO		Cardiology	American Heart Journal	Associate Editor	3	1	2
Cardiology	791	Medical Doctor	893.25	1	Cash or cash equivalent	Consulting Fee	XARELTO		Cardiology	American Heart Journal	Associate Editor	3	1	2
Cardiology	792	Medical Doctor	446.62	1	Cash or cash equivalent	Consulting Fee	XARELTO		Cardiology	American Heart Journal	Associate Editor	3	1	2
Cardiology	793	Medical Doctor	356.38	1	In-kind items and services	Travel and Lodging	XARELTO		Cardiology	American Heart Journal	Associate Editor	3	1	2
Cardiology	794	Medical Doctor	500	1	Cash or cash equivalent	Honoraria	PRADAXA		Cardiology	American Heart Journal	Associate Editor	3	1	2
Cardiology	795	Medical Doctor	250	1	Cash or cash equivalent	Honoraria	PRADAXA		Cardiology	American Heart Journal	Associate Editor	3	1	2
Cardiology	796	Medical Doctor	500	1	Cash or cash equivalent	Honoraria	PRADAXA		Cardiology	American Heart Journal	Associate Editor	3	1	2
Cardiology	797	Medical Doctor	500	1	Cash or cash equivalent	Honoraria	PRADAXA		Cardiology	American Heart Journal	Associate Editor	3	1	2
Cardiology	798	Medical Doctor	500	1	Cash or cash equivalent	Honoraria	PRADAXA		Cardiology	American Heart Journal	Associate Editor	3	1	2
Cardiology	799	Medical Doctor	420	1	Cash or cash equivalent	Honoraria	PRADAXA		Cardiology	American Heart Journal	Associate Editor	3	1	2
Cardiology	800	Medical Doctor	86.5	1	In-kind items and services	Food and Beverage	PRADAXA		Cardiology	American Heart Journal	Associate Editor	3	1	2
Cardiology	801	Medical Doctor	195.55	1	In-kind items and services	Consulting Fee	PRADAXA		Cardiology	American Heart Journal	Associate Editor	3	1	2
Cardiology	802	Medical Doctor	400.4	1	In-kind items and services	Consulting Fee	PRADAXA		Cardiology	American Heart Journal	Associate Editor	3	1	2
Cardiology	803	Medical Doctor	1015.32	1	Cash or cash equivalent	Travel and Lodging	PRADAXA		Cardiology	American Heart Journal	Associate Editor	3	1	2
Cardiology	804	Medical Doctor	5000	1	Cash or cash equivalent	Honoraria	PRADAXA		Cardiology	American Heart Journal	Associate Editor	3	1	2
Cardiology	805	Medical Doctor	42.02	1	Cash or cash equivalent	Food and Beverage	PRADAXA		Cardiology	American Heart Journal	Associate Editor	3	1	2
Cardiology	806	Medical Doctor	8554	1	Cash or cash equivalent	Travel and Lodging	PRADAXA		Cardiology	American Heart Journal	Associate Editor	3	1	2
Cardiology	807	Medical Doctor	8000	1	Cash or cash equivalent	Honoraria	PRADAXA		Cardiology	American Heart Journal	Associate Editor	3	1	2
Cardiology	808	Medical Doctor	17.14	1	In-kind items and services	Food and Beverage	PRADAXA		Cardiology	American Heart Journal	Associate Editor	3	1	2
Cardiology	809	Medical Doctor	25.83	1	Cash or cash equivalent	Food and Beverage	PRADAXA		Cardiology	American Heart Journal	Associate Editor	3	1	2
Cardiology	810	Medical Doctor	11.45	1	In-kind items and services	Food and Beverage	PRADAXA		Cardiology	American Heart Journal	Associate Editor	3	1	2
Cardiology	811	Medical Doctor	19.62	1	In-kind items and services	Food and Beverage	PRADAXA		Cardiology	American Heart Journal	Associate Editor	3	1	2
Cardiology	812	Medical Doctor	13.76	1	In-kind items and services	Food and Beverage			Cardiology	American Heart Journal	Associate Editor	3	1	2
Cardiology	813	Medical Doctor	5000	1	Cash or cash equivalent	Consulting Fee	ELIQUIS		Cardiology	American Heart Journal	Associate Editor	3	1	2
Cardiology	814	Medical Doctor	1875	1	Cash or cash equivalent	Consulting Fee	ELIQUIS		Cardiology	American Heart Journal	Associate Editor	3	1	2
Cardiology	815	Medical Doctor	7041.5	1	Cash or cash equivalent	Consulting Fee	ELIQUIS		Cardiology	American Heart Journal	Associate Editor	3	1	2
Cardiology	816	Medical Doctor	155.22	1	In-kind items and services	Travel and Lodging	ELIQUIS		Cardiology	American Heart Journal	Associate Editor	3	1	2
Cardiology	817	Medical Doctor	5167	1	Cash or cash equivalent	Consulting Fee	ELIQUIS		Cardiology	American Heart Journal	Associate Editor	3	1	2
Cardiology	818	Medical Doctor	16.84	1	In-kind items and services	Food and Beverage	ELIQUIS		Cardiology	American Heart Journal	Associate Editor	3	1	2
Cardiology	819	Medical Doctor	503.46	1	In-kind items and services	Travel and Lodging	NON-COVERED PRODUCT		Cardiology	American Heart Journal	Associate Editor	3	1	2
Cardiology	820	Medical Doctor	4085.77	1	Cash or cash equivalent	Consulting Fee	ELIQUIS		Cardiology	American Heart Journal	Associate Editor	3	1	2
Cardiology	821	Medical Doctor	1041.5	1	Cash or cash equivalent	Consulting Fee	ELIQUIS		Cardiology	American Heart Journal	Associate Editor	3	1	2
Cardiology	822	Medical Doctor	46.08	1	In-kind items and services	Food and Beverage	ELIQUIS		Cardiology	American Heart Journal	Associate Editor	3	1	2
Cardiology	823	Medical Doctor	182.48	1	In-kind items and services	Food and Beverage	ELIQUIS		Cardiology	American Heart Journal	Associate Editor	3	1	2
Cardiology	824	Medical Doctor	71.39	1	In-kind items and services	Food and Beverage	NON-COVERED PRODUCT		Cardiology	American Heart Journal	Associate Editor	3	1	2
Cardiology	825	Medical Doctor	1792	1	Cash or cash equivalent	Consulting Fee	ELIQUIS		Cardiology	American Heart Journal	Associate Editor	3	1	2
Cardiology	826	Medical Doctor	244.22	1	In-kind items and services	Travel and Lodging	NON-COVERED PRODUCT		Cardiology	American Heart Journal	Associate Editor	3	1	2
Cardiology	827	Medical Doctor	41.52	1	In-kind items and services	Food and Beverage	ELIQUIS		Cardiology	American Heart Journal	Associate Editor	3	1	2
Cardiology	828	Medical Doctor	25623.6	1	Cash or cash equivalent	Consulting Fee	ELIQUIS		Cardiology	American Heart Journal	Associate Editor	3	1	2
Cardiology	829	Medical Doctor	1500	1	Cash or cash equivalent	Consulting Fee	ELIQUIS		Cardiology	American Heart Journal	Associate Editor	3	1	2
Cardiology	830	Medical Doctor	4.04	1	In-kind items and services	Food and Beverage	NON-COVERED PRODUCT		Cardiology	American Heart Journal	Associate Editor	3	1	2
Cardiology	831	Medical Doctor	199	1	In-kind items and services	Travel and Lodging	ELIQUIS		Cardiology	American Heart Journal	Associate Editor	3	1	2
Cardiology	832	Medical Doctor	2166.6	1	Cash or cash equivalent	Consulting Fee	ELIQUIS		Cardiology	American Heart Journal	Associate Editor	3	1	2
Cardiology	833	Medical Doctor	5375	1	Cash or cash equivalent	Consulting Fee	ELIQUIS		Cardiology	American Heart Journal	Associate Editor	3	1	2
Cardiology	834	Medical Doctor	11.1	1	In-kind items and services	Food and Beverage	ELIQUIS		Cardiology	American Heart Journal	Associate Editor	3	1	2
Cardiology	835	Medical Doctor	3599.5	1	Cash or cash equivalent	Consulting Fee	ELIQUIS		Cardiology	American Heart Journal	Associate Editor	3	1	2
Cardiology	836	Medical Doctor	9750.5	1	Cash or cash equivalent	Consulting Fee	ELIQUIS		Cardiology	American Heart Journal	Associate Editor	3	1	2
Cardiology	837	Medical Doctor	14.05	1	In-kind items and services	Food and Beverage	ELIQUIS		Cardiology	American Heart Journal	Associate Editor	3	1	2
Cardiology	838	Medical Doctor	38.42	1	In-kind items and services	Food and Beverage	ELIQUIS		Cardiology	American Heart Journal	Associate Editor	3	1	2
Cardiology	839	Medical Doctor	1191.78	1	In-kind items and services	Travel and Lodging	ELIQUIS		Cardiology	American Heart Journal	Associate Editor	3	1	2
Cardiology	840	Medical Doctor	16.43	1	In-kind items and services	Food and Beverage	ELIQUIS		Cardiology	American Heart Journal	Associate Editor	3	1	2
Cardiology	841	Medical Doctor	63.52	1	In-kind items and services	Travel and Lodging	SAVAYSA		Cardiology	American Heart Journal	Associate Editor	3	1	2
Cardiology	842	Medical Doctor	174.02	1	In-kind items and services	Travel and Lodging	SAVAYSA		Cardiology	American Heart Journal	Associate Editor	3	1	2
Cardiology	843	Medical Doctor	6270	1	Cash or cash equivalent	Consulting Fee	SAVAYSA		Cardiology	American Heart Journal	Associate Editor	3	1	2
Cardiology	844	Medical Doctor	173.87	1	In-kind items and services	Travel and Lodging	SAVAYSA		Cardiology	American Heart Journal	Associate Editor	3	1	2
Cardiology	845	Medical Doctor	36.51	1	In-kind items and services	Travel and Lodging	SAVAYSA		Cardiology	American Heart Journal	Associate Editor	3	1	2
Cardiology	846	Medical Doctor	282.79	1	In-kind items and services	Travel and Lodging	SAVAYSA		Cardiology	American Heart Journal	Associate Editor	3	1	2
Cardiology	847	Medical Doctor	116.48	1	In-kind items and services	Food and Beverage	SAVAYSA		Cardiology	American Heart Journal	Associate Editor	3	1	2
Cardiology	848	Medical Doctor	75.7	1	In-kind items and services	Food and Beverage	SAVAYSA		Cardiology	American Heart Journal	Associate Editor	3	1	2
Cardiology	849	Medical Doctor	234.55	1	In-kind items and services	Food and Beverage	SAVAYSA		Cardiology	American Heart Journal	Associate Editor	3	1	2
Cardiology	850	Medical Doctor	14.87	1	In-kind items and services	Food and Beverage	MULTAQ		Cardiology	American Heart Journal	Associate Editor	3	1	2
Cardiology	851	Medical Doctor	18	1	In-kind items and services	Food and Beverage	MULTAQ		Cardiology	American Heart Journal	Associate Editor	3	1	2
Cardiology	852	Medical Doctor	38.7	1	In-kind items and services	Food and Beverage	NON-PRODUCT		Cardiology	American Heart Journal	Associate Editor	3	1	2
Cardiology	853	Medical Doctor	4.56	1	In-kind items and services	Food and Beverage	ZONTIVITY		Cardiology	American Heart Journal	Associate Editor	3	1	2
Cardiology	854	Medical Doctor	2575	1	Cash or cash equivalent	Consulting Fee	NON-PRODUCT		Cardiology	American Heart Journal	Associate Editor	3	1	2
Cardiology	855	Medical Doctor	150	1	In-kind items and services	Travel and Lodging	NON-PRODUCT		Cardiology	American Heart Journal	Associate Editor	3	1	2
Cardiology	856	Medical Doctor	3825	1	Cash or cash equivalent	Consulting Fee	NON-PRODUCT		Cardiology	American Heart Journal	Associate Editor	3	1	2
Cardiology	857	Medical Doctor	150	1	Cash or cash equivalent	Travel and Lodging	ZONTIVITY		Cardiology	American Heart Journal	Associate Editor	3	1	2
Cardiology	858	Medical Doctor	4225	1	Cash or cash equivalent	Consulting Fee	ZONTIVITY		Cardiology	American Heart Journal	Associate Editor	3	1	2
Cardiology	859	Medical Doctor	16.3	1	In-kind items and services	Food and Beverage	NON-PRODUCT		Cardiology	American Heart Journal	Associate Editor	3	1	2
Cardiology	860	Medical Doctor	20.7	1	In-kind items and services	Food and Beverage	NON-PRODUCT		Cardiology	American Heart Journal	Associate Editor	3	1	2
Cardiology	861	Medical Doctor	264.11	1	In-kind items and services	Travel and Lodging	NON-PRODUCT		Cardiology	American Heart Journal	Associate Editor	3	1	2
Cardiology	862	Medical Doctor	32.3	1	In-kind items and services	Food and Beverage	NON-PRODUCT		Cardiology	American Heart Journal	Associate Editor	3	1	2
Cardiology	863	Medical Doctor	35	1	In-kind items and services	Travel and Lodging	NON-PRODUCT		Cardiology	American Heart Journal	Associate Editor	3	1	2
Cardiology	864	Medical Doctor	65.3	1	In-kind items and services	Food and Beverage	NON-PRODUCT		Cardiology	American Heart Journal	Associate Editor	3	1	2
Cardiology	865	Medical Doctor	150	1	In-kind items and services	Travel and Lodging	NON-PRODUCT		Cardiology	American Heart Journal	Associate Editor	3	1	2
Cardiology	866	Medical Doctor	3825	1	Cash or cash equivalent	Consulting Fee	NON-PRODUCT		Cardiology	American Heart Journal	Associate Editor	3	1	2
Cardiology	867	Medical Doctor	7.09	1	In-kind items and services	Food and Beverage	ZONTIVITY		Cardiology	American Heart Journal	Associate Editor	3	1	2
Cardiology	868	Medical Doctor	15.67	1	In-kind items and services	Food and Beverage	NON-PRODUCT		Cardiology	American Heart Journal	Associate Editor	3	1	2
Cardiology	869	Medical Doctor	198.36	1	In-kind items and services	Travel and Lodging	NON-PRODUCT		Cardiology	American Heart Journal	Associate Editor	3	1	2
Cardiology	870	Medical Doctor	322.5	1	In-kind items and services	Travel and Lodging	NON-PRODUCT		Cardiology	American Heart Journal	Associate Editor	3	1	2
Cardiology	871	Medical Doctor	34.83	1	In-kind items and services	Food and Beverage	NON-PRODUCT		Cardiology	American Heart Journal	Associate Editor	3	1	2
Cardiology	872	Medical Doctor	451.5	1	In-kind items and services	Travel and Lodging	NON-PRODUCT		Cardiology	American Heart Journal	Associate Editor	3	1	2
Cardiology	873	Medical Doctor	49.76	1	In-kind items and services	Food and Beverage	NON-PRODUCT		Cardiology	American Heart Journal	Associate Editor	3	1	2
Cardiology	874	Medical Doctor	19.98	1	In-kind items and services	Food and Beverage	NON-PRODUCT		Cardiology	American Heart Journal	Associate Editor	3	1	2
Cardiology	875	Medical Doctor	34.99	1	In-kind items and services	Food and Beverage	NON-PRODUCT		Cardiology	American Heart Journal	Associate Editor	3	1	2
Cardiology	876	Medical Doctor	54.99	1	In-kind items and services	Food and Beverage	NON-PRODUCT		Cardiology	American Heart Journal	Associate Editor	3	1	2
Cardiology	877	Medical Doctor	256	1	In-kind items and services	Travel and Lodging	NON-PRODUCT		Cardiology	American Heart Journal	Associate Editor	3	1	2
Cardiology	878	Medical Doctor	13.16	1	In-kind items and services	Food and Beverage	PRALUENT (ALIROCUMAB) INJECTION		Cardiology	American Heart Journal	Associate Editor	3	1	2
Cardiology	879	Medical Doctor	11.26	1	Cash or cash equivalent	Food and Beverage	ELIQUIS		Cardiology	American Heart Journal	Associate Editor	3	1	2
Cardiology	880	Medical Doctor	13.21	1	Cash or cash equivalent	Food and Beverage	ELIQUIS		Cardiology	American Heart Journal	Associate Editor	3	1	2
Cardiology	881	Medical Doctor	14.77	1	In-kind items and services	Food and Beverage		ZIO Patch	Cardiology	American Heart Journal	Associate Editor	3	1	2
Gastroenterology	882	Medical Doctor	52.47	1	In-kind items and services	Food and Beverage	PRADAXA		GI	American Journal of Gastroenterology	Associate Editor	3	1	2
Gastroenterology	883	Medical Doctor	20.81	1	In-kind items and services	Food and Beverage			GI	American Journal of Gastroenterology	Associate Editor	3	1	2
Gastroenterology	884	Medical Doctor	83.85	1	In-kind items and services	Food and Beverage	HUMIRA		GI	American Journal of Gastroenterology	Associate Editor	3	1	2
Gastroenterology	885	Medical Doctor	119.45	1	In-kind items and services	Food and Beverage			GI	Digestive Diseases and Sciences	Associate Editor	3	1	2
Gastroenterology	886	Medical Doctor	120.84	1	In-kind items and services	Food and Beverage			GI	Digestive Diseases and Sciences	Associate Editor	3	1	2
Gastroenterology	887	Medical Doctor	101.43	1	In-kind items and services	Food and Beverage			GI	Digestive Diseases and Sciences	Associate Editor	3	1	2
Gastroenterology	888	Medical Doctor	53.25	1	In-kind items and services	Food and Beverage	ABT-450/333/072/267		GI	Digestive Diseases and Sciences	Associate Editor	3	1	2
Gastroenterology	889	Medical Doctor	96.87	1	In-kind items and services	Food and Beverage	HUMIRA		GI	Digestive Diseases and Sciences	Associate Editor	3	1	2
Gastroenterology	890	Medical Doctor	14.41	1	Cash or cash equivalent	Food and Beverage		ESC - Biliary	GI	Digestive Diseases and Sciences	Associate Editor	3	1	2
Gastroenterology	891	Medical Doctor	2800	1	Cash or cash equivalent	Consulting Fee		GI Solutions	GI	American Journal of Gastroenterology	Editor-in-Chief	1	1	1
Gastroenterology	892	Medical Doctor	2250	1	Cash or cash equivalent	Consulting Fee	SMALL BOWEL	GI Solutions	GI	American Journal of Gastroenterology	Editor-in-Chief	1	1	1
Gastroenterology	893	Medical Doctor	3400	1	Cash or cash equivalent	Consulting Fee		GI Solutions	GI	American Journal of Gastroenterology	Editor-in-Chief	1	1	1
Gastroenterology	894	Medical Doctor	400	1	Cash or cash equivalent	Consulting Fee		GI Solutions	GI	American Journal of Gastroenterology	Editor-in-Chief	1	1	1
Gastroenterology	895	Medical Doctor	6120	1	Cash or cash equivalent	Consulting Fee			GI	American Journal of Gastroenterology	Editor-in-Chief	1	1	1
Gastroenterology	896	Medical Doctor	219.31	1	In-kind items and services	Food and Beverage			GI	American Journal of Gastroenterology	Editor-in-Chief	1	1	1
Gastroenterology	897	Medical Doctor	296.32	1	In-kind items and services	Food and Beverage			GI	American Journal of Gastroenterology	Editor-in-Chief	1	1	1
Gastroenterology	898	Medical Doctor	315.64	1	In-kind items and services	Travel and Lodging			GI	American Journal of Gastroenterology	Editor-in-Chief	1	1	1
Gastroenterology	899	Medical Doctor	2500	1	Cash or cash equivalent	Consulting Fee	LINZESS 145 MCG		GI	American Journal of Gastroenterology	Editor-in-Chief	1	1	1
Gastroenterology	900	Medical Doctor	451.94	1	In-kind items and services	Travel and Lodging			GI	American Journal of Gastroenterology	Editor-in-Chief	1	1	1
Gastroenterology	901	Medical Doctor	4143.75	1	Cash or cash equivalent	Consulting Fee	LINZESS 145 MCG		GI	American Journal of Gastroenterology	Editor-in-Chief	1	1	1
Gastroenterology	902	Medical Doctor	201.9	1	Cash or cash equivalent	Consulting Fee	LINZESS 145 MCG		GI	American Journal of Gastroenterology	Editor-in-Chief	1	1	1
Gastroenterology	903	Medical Doctor	4000	1	Cash or cash equivalent	Consulting Fee	LINZESS 145 MCG		GI	American Journal of Gastroenterology	Editor-in-Chief	1	1	1
Gastroenterology	904	Medical Doctor	3500	1	Cash or cash equivalent	Consulting Fee	XIFAXAN		GI	American Journal of Gastroenterology	Editor-in-Chief	1	1	1
Gastroenterology	905	Medical Doctor	307.87	1	Cash or cash equivalent	Travel and Lodging	XIFAXAN		GI	American Journal of Gastroenterology	Editor-in-Chief	1	1	1
Gastroenterology	906	Medical Doctor	43.15	1	In-kind items and services	Food and Beverage	XIFAXAN		GI	American Journal of Gastroenterology	Editor-in-Chief	1	1	1
Gastroenterology	907	Medical Doctor	66.58	1	In-kind items and services	Food and Beverage	XIFAXAN		GI	American Journal of Gastroenterology	Editor-in-Chief	1	1	1
Gastroenterology	908	Medical Doctor	27.74	1	In-kind items and services	Food and Beverage	XIFAXAN		GI	American Journal of Gastroenterology	Editor-in-Chief	1	1	1
Gastroenterology	909	Medical Doctor	223.08	1	Cash or cash equivalent	Travel and Lodging	XIFAXAN		GI	American Journal of Gastroenterology	Editor-in-Chief	1	1	1
Gastroenterology	910	Medical Doctor	8.74	1	In-kind items and services	Food and Beverage	LINZESS		GI	American Journal of Gastroenterology	Editor-in-Chief	1	1	1
Gastroenterology	911	Medical Doctor	850	1	Cash or cash equivalent	Consulting Fee			GI	American Journal of Gastroenterology	Editor-in-Chief	1	1	1
Neurology	912	Medical Doctor	88.09	1	In-kind items and services	Food and Beverage	BYDUREON		Neurology	Alzheimer's and Dementia	Senior Associate Editor	2	1	2
Neurology	913	Medical Doctor	103.85	1	In-kind items and services	Food and Beverage	BYDUREON		Neurology	Alzheimer's and Dementia	Senior Associate Editor	2	1	2
Internal Medicine	914	Medical Doctor	1200	1	In-kind items and services	Travel and Lodging			Internal	Annals of Internal Medicine	Associate Editor	3	1	2
Internal Medicine	915	Medical Doctor	350	1	In-kind items and services	Travel and Lodging			Internal	Annals of Internal Medicine	Associate Editor	3	1	2
Internal Medicine	916	Medical Doctor	200	1	In-kind items and services	Food and Beverage			Internal	Annals of Internal Medicine	Associate Editor	3	1	2
Internal Medicine	917	Medical Doctor	3000	1	Cash or cash equivalent	Consulting Fee			Internal	Annals of Internal Medicine	Associate Editor	3	1	2
Internal Medicine	918	Medical Doctor	138.82	1	In-kind items and services	Food and Beverage	CERTUS 140 MICROWAVE ABLATION SYSTEM	CERTUS 140 MICROWAVE ABLATION SYSTEM	Internal	Annals of Internal Medicine	Associate Editor	3	1	2
Internal Medicine	919	Medical Doctor	119.28	1	Cash or cash equivalent	Food and Beverage		Spin	Internal	Annals of Internal Medicine	Associate Editor	3	1	2
Gastroenterology	920	Medical Doctor	98.57	1	In-kind items and services	Food and Beverage	XIFAXAN - 550MG		GI	American Journal of Gastroenterology	Associate Editor	3	1	2
Gastroenterology	921	Medical Doctor	3000	1	Cash or cash equivalent	Honoraria	SUCRAID		GI	American Journal of Gastroenterology	Associate Editor	3	1	2
Gastroenterology	922	Medical Doctor	75.02	1	Cash or cash equivalent	Food and Beverage	SUCRAID		GI	American Journal of Gastroenterology	Associate Editor	3	1	2
Gastroenterology	923	Medical Doctor	1400	1	Cash or cash equivalent	Consulting Fee	XIFAXAN		GI	American Journal of Gastroenterology	Associate Editor	3	1	2
Gastroenterology	924	Medical Doctor	510.2	1	Cash or cash equivalent	Travel and Lodging	XIFAXAN		GI	American Journal of Gastroenterology	Associate Editor	3	1	2
Gastroenterology	925	Medical Doctor	355.8	1	Cash or cash equivalent	Travel and Lodging	XIFAXAN		GI	American Journal of Gastroenterology	Associate Editor	3	1	2
Gastroenterology	926	Medical Doctor	103.22	1	In-kind items and services	Food and Beverage	XIFAXAN		GI	American Journal of Gastroenterology	Associate Editor	3	1	2
Gastroenterology	927	Medical Doctor	100	1	In-kind items and services	Food and Beverage	XIFAXAN		GI	American Journal of Gastroenterology	Associate Editor	3	1	2
Gastroenterology	928	Medical Doctor	99.92	1	In-kind items and services	Food and Beverage	XIFAXAN		GI	American Journal of Gastroenterology	Associate Editor	3	1	2
Gastroenterology	929	Medical Doctor	4000	1	Cash or cash equivalent	Consulting Fee	XIFAXAN		GI	American Journal of Gastroenterology	Associate Editor	3	1	2
Gastroenterology	930	Medical Doctor	6500	1	Cash or cash equivalent	Consulting Fee	XIFAXAN		GI	American Journal of Gastroenterology	Associate Editor	3	1	2
Gastroenterology	931	Medical Doctor	4000	1	Cash or cash equivalent	Consulting Fee	XIFAXAN		GI	American Journal of Gastroenterology	Associate Editor	3	1	2
Gastroenterology	932	Medical Doctor	50	1	In-kind items and services	Food and Beverage	XIFAXAN		GI	American Journal of Gastroenterology	Associate Editor	3	1	2
Gastroenterology	933	Medical Doctor	282.56	1	Cash or cash equivalent	Travel and Lodging	XIFAXAN		GI	American Journal of Gastroenterology	Associate Editor	3	1	2
Gastroenterology	934	Medical Doctor	21.91	1	Cash or cash equivalent	Travel and Lodging	XIFAXAN		GI	American Journal of Gastroenterology	Associate Editor	3	1	2
Gastroenterology	935	Medical Doctor	102.84	1	In-kind items and services	Food and Beverage	XIFAXAN		GI	American Journal of Gastroenterology	Associate Editor	3	1	2
Gastroenterology	936	Medical Doctor	3500	1	Cash or cash equivalent	Consulting Fee	XIFAXAN		GI	American Journal of Gastroenterology	Associate Editor	3	1	2
Gastroenterology	937	Medical Doctor	225.52	1	Cash or cash equivalent	Travel and Lodging	XIFAXAN		GI	American Journal of Gastroenterology	Associate Editor	3	1	2
Gastroenterology	938	Medical Doctor	321.2	1	Cash or cash equivalent	Travel and Lodging	XIFAXAN		GI	American Journal of Gastroenterology	Associate Editor	3	1	2
Gastroenterology	939	Medical Doctor	53.2	1	In-kind items and services	Food and Beverage	XIFAXAN		GI	American Journal of Gastroenterology	Associate Editor	3	1	2
Gastroenterology	940	Medical Doctor	75.06	1	In-kind items and services	Food and Beverage	XIFAXAN		GI	American Journal of Gastroenterology	Associate Editor	3	1	2
Gastroenterology	941	Medical Doctor	161.82	1	In-kind items and services	Food and Beverage	XIFAXAN		GI	American Journal of Gastroenterology	Associate Editor	3	1	2
Gastroenterology	942	Medical Doctor	31.09	1	In-kind items and services	Food and Beverage	XIFAXAN		GI	American Journal of Gastroenterology	Associate Editor	3	1	2
Gastroenterology	943	Medical Doctor	100	1	In-kind items and services	Food and Beverage	XIFAXAN		GI	American Journal of Gastroenterology	Associate Editor	3	1	2
Gastroenterology	944	Medical Doctor	4000	1	Cash or cash equivalent	Consulting Fee	XIFAXAN		GI	American Journal of Gastroenterology	Associate Editor	3	1	2
Gastroenterology	945	Medical Doctor	4000	1	Cash or cash equivalent	Consulting Fee	XIFAXAN		GI	American Journal of Gastroenterology	Associate Editor	3	1	2
Gastroenterology	946	Medical Doctor	296.34	1	Cash or cash equivalent	Travel and Lodging	XIFAXAN		GI	American Journal of Gastroenterology	Associate Editor	3	1	2
Gastroenterology	947	Medical Doctor	327.83	1	Cash or cash equivalent	Travel and Lodging	XIFAXAN		GI	American Journal of Gastroenterology	Associate Editor	3	1	2
Gastroenterology	948	Medical Doctor	97.4	1	In-kind items and services	Food and Beverage	XIFAXAN		GI	American Journal of Gastroenterology	Associate Editor	3	1	2
Gastroenterology	949	Medical Doctor	4000	1	Cash or cash equivalent	Consulting Fee	XIFAXAN		GI	American Journal of Gastroenterology	Associate Editor	3	1	2
Gastroenterology	950	Medical Doctor	92.5	1	In-kind items and services	Food and Beverage	XIFAXAN		GI	American Journal of Gastroenterology	Associate Editor	3	1	2
Gastroenterology	951	Medical Doctor	855.09	1	Cash or cash equivalent	Travel and Lodging	XIFAXAN		GI	American Journal of Gastroenterology	Associate Editor	3	1	2
Gastroenterology	952	Medical Doctor	708.41	1	Cash or cash equivalent	Travel and Lodging	XIFAXAN		GI	American Journal of Gastroenterology	Associate Editor	3	1	2
Gastroenterology	953	Medical Doctor	4000	1	Cash or cash equivalent	Consulting Fee	XIFAXAN		GI	American Journal of Gastroenterology	Associate Editor	3	1	2
Gastroenterology	954	Medical Doctor	6500	1	Cash or cash equivalent	Consulting Fee	XIFAXAN		GI	American Journal of Gastroenterology	Associate Editor	3	1	2
Gastroenterology	955	Medical Doctor	124.99	1	In-kind items and services	Food and Beverage	XIFAXAN		GI	American Journal of Gastroenterology	Associate Editor	3	1	2
Gastroenterology	956	Medical Doctor	50.81	1	In-kind items and services	Food and Beverage	XIFAXAN		GI	American Journal of Gastroenterology	Associate Editor	3	1	2
Gastroenterology	957	Medical Doctor	17.59	1	Cash or cash equivalent	Travel and Lodging	XIFAXAN		GI	American Journal of Gastroenterology	Associate Editor	3	1	2
Gastroenterology	958	Medical Doctor	274.47	1	Cash or cash equivalent	Travel and Lodging	XIFAXAN		GI	American Journal of Gastroenterology	Associate Editor	3	1	2
Gastroenterology	959	Medical Doctor	486.14	1	Cash or cash equivalent	Travel and Lodging	XIFAXAN		GI	American Journal of Gastroenterology	Associate Editor	3	1	2
Gastroenterology	960	Medical Doctor	45	1	Cash or cash equivalent	Travel and Lodging	XIFAXAN		GI	American Journal of Gastroenterology	Associate Editor	3	1	2
Gastroenterology	961	Medical Doctor	98.04	1	In-kind items and services	Food and Beverage	XIFAXAN		GI	American Journal of Gastroenterology	Associate Editor	3	1	2
Gastroenterology	962	Medical Doctor	4000	1	Cash or cash equivalent	Consulting Fee	XIFAXAN		GI	American Journal of Gastroenterology	Associate Editor	3	1	2
Gastroenterology	963	Medical Doctor	4000	1	Cash or cash equivalent	Consulting Fee	XIFAXAN		GI	American Journal of Gastroenterology	Associate Editor	3	1	2
Gastroenterology	964	Medical Doctor	19.29	1	In-kind items and services	Food and Beverage			GI	American Journal of Gastroenterology	Associate Editor	3	1	2
Cardiology	965	Medical Doctor	9828	1	Cash or cash equivalent	Consulting Fee			Cardiology	Journal of the American College of Cardiology	Executive Editor	2	1	2
Cardiology	966	Medical Doctor	1512	1	Cash or cash equivalent	Consulting Fee			Cardiology	Journal of the American College of Cardiology	Executive Editor	2	1	2
Cardiology	967	Medical Doctor	40	1	In-kind items and services	Travel and Lodging		Heart Valves	Cardiology	Journal of the American College of Cardiology	Executive Editor	2	1	2
Cardiology	968	Medical Doctor	125	1	In-kind items and services	Food and Beverage		Transcatheter Valve Systems	Cardiology	Journal of the American College of Cardiology	Executive Editor	2	1	2
Cardiology	969	Medical Doctor	60.24	1	Cash or cash equivalent	Food and Beverage		Research	Cardiology	Journal of the American College of Cardiology	Executive Editor	2	1	2
Cardiology	970	Medical Doctor	10.05	1	In-kind items and services	Food and Beverage	CERTUS 140 MICROWAVE ABLATION SYSTEM	CERTUS 140 MICROWAVE ABLATION SYSTEM	Cardiology	Journal of the American College of Cardiology	Executive Editor	2	1	2
Dermatology	971	Medical Doctor	29.33	1	In-kind items and services	Food and Beverage	ENBREL		Dermatology	JAMA Dermatology	Assistant Editor	3	1	2
Dermatology	972	Medical Doctor	97.23	1	In-kind items and services	Food and Beverage	ENBREL		Dermatology	JAMA Dermatology	Assistant Editor	3	1	2
Dermatology	973	Medical Doctor	90.02	1	In-kind items and services	Food and Beverage			Dermatology	JAMA Dermatology	Assistant Editor	3	1	2
Dermatology	974	Medical Doctor	105.73	1	In-kind items and services	Food and Beverage	HUMIRA		Dermatology	JAMA Dermatology	Assistant Editor	3	1	2
Dermatology	975	Medical Doctor	106.44	1	In-kind items and services	Food and Beverage	HUMIRA		Dermatology	JAMA Dermatology	Assistant Editor	3	1	2
Dermatology	976	Medical Doctor	119.05	1	In-kind items and services	Food and Beverage	HUMIRA		Dermatology	JAMA Dermatology	Assistant Editor	3	1	2
Dermatology	977	Medical Doctor	121.84	1	In-kind items and services	Food and Beverage	OTEZLA		Dermatology	JAMA Dermatology	Assistant Editor	3	1	2
Dermatology	978	Medical Doctor	100.71	1	In-kind items and services	Food and Beverage	ERIVEDGE		Dermatology	JAMA Dermatology	Assistant Editor	3	1	2
Dermatology	979	Medical Doctor	22	1	In-kind items and services	Food and Beverage	JUBLIA		Dermatology	JAMA Dermatology	Assistant Editor	3	1	2
Dermatology	980	Medical Doctor	33.73	1	In-kind items and services	Food and Beverage	LUZU		Dermatology	JAMA Dermatology	Assistant Editor	3	1	2
Dermatology	981	Medical Doctor	113.9	1	In-kind items and services	Food and Beverage	LUZU		Dermatology	JAMA Dermatology	Assistant Editor	3	1	2
Gastroenterology	982	Medical Doctor	30.22	1	In-kind items and services	Food and Beverage		METAL STENTS - G.I.	GI	Gastrointestinal Endoscopy	Editor-in-Chief	1	1	1
Gastroenterology	983	Medical Doctor	46.86	1	In-kind items and services	Food and Beverage		BILIARY DEVICES	GI	Gastrointestinal Endoscopy	Editor-in-Chief	1	1	1
Gastroenterology	984	Medical Doctor	1	1	Cash or cash equivalent	Consulting Fee		EUS	GI	Gastrointestinal Endoscopy	Editor-in-Chief	1	1	1
Gastroenterology	985	Medical Doctor	96.7	1	In-kind items and services	Food and Beverage		GI Solutions	GI	Gastrointestinal Endoscopy	Editor-in-Chief	1	1	1
Gastroenterology	986	Medical Doctor	73.23	1	In-kind items and services	Food and Beverage		GI Solutions	GI	Gastrointestinal Endoscopy	Editor-in-Chief	1	1	1
Gastroenterology	987	Medical Doctor	8000	1	Cash or cash equivalent	Consulting Fee		Endoscopy Products	GI	Gastrointestinal Endoscopy	Editor-in-Chief	1	1	1
Gastroenterology	988	Medical Doctor	64.7	1	In-kind items and services	Food and Beverage		Endoscopy Products	GI	Gastrointestinal Endoscopy	Editor-in-Chief	1	1	1
Gastroenterology	989	Medical Doctor	1800	1	Cash or cash equivalent	Consulting Fee		Endoscopy Products	GI	Gastrointestinal Endoscopy	Editor-in-Chief	1	1	1
Gastroenterology	990	Medical Doctor	1633.41	1	Cash or cash equivalent	Food and Beverage		ESC - Endoscopic Ultrasound	GI	Gastrointestinal Endoscopy	Editor-in-Chief	1	1	1
Gastroenterology	991	Medical Doctor	3.41	1	Cash or cash equivalent	Food and Beverage		EsophyX	GI	Gastrointestinal Endoscopy	Associate Editor	3	1	2
Gastroenterology	992	Medical Doctor	7.29	1	In-kind items and services	Food and Beverage		POLYPECTOMY	GI	Gastrointestinal Endoscopy	Associate Editor	3	1	2
Gastroenterology	993	Medical Doctor	19.16	1	In-kind items and services	Food and Beverage		BILIARY DEVICES	GI	Gastrointestinal Endoscopy	Associate Editor	3	1	2
Gastroenterology	994	Medical Doctor	1500	1	Cash or cash equivalent	Consulting Fee		OTHER	GI	Gastrointestinal Endoscopy	Associate Editor	3	1	2
Gastroenterology	995	Medical Doctor	3.5	1	In-kind items and services	Food and Beverage		BILIARY DEVICES	GI	Gastrointestinal Endoscopy	Associate Editor	3	1	2
Gastroenterology	996	Medical Doctor	9.83	1	In-kind items and services	Food and Beverage		BILIARY DEVICES	GI	Gastrointestinal Endoscopy	Associate Editor	3	1	2
Gastroenterology	997	Medical Doctor	161.52	1	Cash or cash equivalent	Food and Beverage		ENDOCUFF	GI	Gastrointestinal Endoscopy	Associate Editor	3	1	2
Gastroenterology	998	Medical Doctor	183.6	1	Cash or cash equivalent	Food and Beverage		ENDOCUFF	GI	Gastrointestinal Endoscopy	Associate Editor	3	1	2
Gastroenterology	999	Medical Doctor	155.93	1	Cash or cash equivalent	Food and Beverage		ENDOCUFF	GI	Gastrointestinal Endoscopy	Associate Editor	3	1	2
Gastroenterology	1000	Medical Doctor	119.38	1	In-kind items and services	Travel and Lodging		Colon	GI	Gastrointestinal Endoscopy	Associate Editor	3	1	2
Gastroenterology	1001	Medical Doctor	9062.5	1	In-kind items and services	Travel and Lodging		GI Solutions	GI	Gastrointestinal Endoscopy	Associate Editor	3	1	2
Gastroenterology	1002	Medical Doctor	280.2	3	In-kind items and services	Food and Beverage		Colon	GI	Gastrointestinal Endoscopy	Associate Editor	3	1	2
Gastroenterology	1003	Medical Doctor	750	1	Cash or cash equivalent	Consulting Fee		GI Solutions	GI	Gastrointestinal Endoscopy	Associate Editor	3	1	2
Gastroenterology	1004	Medical Doctor	86.94	1	Cash or cash equivalent	Consulting Fee		SmartPill	GI	Gastrointestinal Endoscopy	Associate Editor	3	1	2
Gastroenterology	1005	Medical Doctor	15.45	1	In-kind items and services	Food and Beverage		Colon	GI	Gastrointestinal Endoscopy	Associate Editor	3	1	2
Gastroenterology	1006	Medical Doctor	6318.4	1	In-kind items and services	Travel and Lodging		Colon	GI	Gastrointestinal Endoscopy	Associate Editor	3	1	2
Gastroenterology	1007	Medical Doctor	349.62	1	In-kind items and services	Travel and Lodging		SmartPill	GI	Gastrointestinal Endoscopy	Associate Editor	3	1	2
Gastroenterology	1008	Medical Doctor	8812.5	1	Cash or cash equivalent	Consulting Fee		Colon	GI	Gastrointestinal Endoscopy	Associate Editor	3	1	2
Gastroenterology	1009	Medical Doctor	15.86	1	In-kind items and services	Food and Beverage		GI Solutions	GI	Gastrointestinal Endoscopy	Associate Editor	3	1	2
Gastroenterology	1010	Medical Doctor	250	1	Cash or cash equivalent	Consulting Fee		Colon	GI	Gastrointestinal Endoscopy	Associate Editor	3	1	2
Gastroenterology	1011	Medical Doctor	4125	1	Cash or cash equivalent	Consulting Fee		Colon	GI	Gastrointestinal Endoscopy	Associate Editor	3	1	2
Gastroenterology	1012	Medical Doctor	187.6	1	In-kind items and services	Travel and Lodging		SmartPill	GI	Gastrointestinal Endoscopy	Associate Editor	3	1	2
Gastroenterology	1013	Medical Doctor	4125	1	Cash or cash equivalent	Consulting Fee		GI Solutions	GI	Gastrointestinal Endoscopy	Associate Editor	3	1	2
Gastroenterology	1014	Medical Doctor	61.8	1	In-kind items and services	Travel and Lodging		Colon	GI	Gastrointestinal Endoscopy	Associate Editor	3	1	2
Gastroenterology	1015	Medical Doctor	750	1	Cash or cash equivalent	Consulting Fee		Colon	GI	Gastrointestinal Endoscopy	Associate Editor	3	1	2
Gastroenterology	1016	Medical Doctor	553.15	1	In-kind items and services	Travel and Lodging		GI Solutions	GI	Gastrointestinal Endoscopy	Associate Editor	3	1	2
Gastroenterology	1017	Medical Doctor	174.2	3	In-kind items and services	Food and Beverage		SmartPill	GI	Gastrointestinal Endoscopy	Associate Editor	3	1	2
Gastroenterology	1018	Medical Doctor	3.57	1	Cash or cash equivalent	Food and Beverage		ENDOCUFF	GI	Gastrointestinal Endoscopy	Associate Editor	3	1	2
Gastroenterology	1019	Medical Doctor	4.01	1	Cash or cash equivalent	Food and Beverage		ENDOCUFF	GI	Gastrointestinal Endoscopy	Associate Editor	3	1	2
Gastroenterology	1020	Medical Doctor	4.06	1	Cash or cash equivalent	Food and Beverage		ENDOCUFF	GI	Gastrointestinal Endoscopy	Associate Editor	3	1	2
Gastroenterology	1021	Medical Doctor	4.24	1	Cash or cash equivalent	Food and Beverage		ENDOCUFF	GI	Gastrointestinal Endoscopy	Associate Editor	3	1	2
Gastroenterology	1022	Medical Doctor	8.29	1	Cash or cash equivalent	Food and Beverage		ENDOCUFF	GI	Gastrointestinal Endoscopy	Associate Editor	3	1	2
Gastroenterology	1023	Medical Doctor	9.2	1	Cash or cash equivalent	Food and Beverage			GI	Gastrointestinal Endoscopy	Associate Editor	3	1	2
Gastroenterology	1024	Medical Doctor	18.15	1	Cash or cash equivalent	Food and Beverage		ENDOCUFF	GI	Gastrointestinal Endoscopy	Associate Editor	3	1	2
Gastroenterology	1025	Medical Doctor	19.85	1	Cash or cash equivalent	Food and Beverage		ENDOCUFF	GI	Gastrointestinal Endoscopy	Associate Editor	3	1	2
Gastroenterology	1026	Medical Doctor	20.19	1	Cash or cash equivalent	Food and Beverage		MIROCAM	GI	Gastrointestinal Endoscopy	Associate Editor	3	1	2
Gastroenterology	1027	Medical Doctor	23.82	1	Cash or cash equivalent	Food and Beverage		ENDOCUFF	GI	Gastrointestinal Endoscopy	Associate Editor	3	1	2
Gastroenterology	1028	Medical Doctor	25	1	Cash or cash equivalent	Food and Beverage			GI	Gastrointestinal Endoscopy	Associate Editor	3	1	2
Gastroenterology	1029	Medical Doctor	26.7	1	Cash or cash equivalent	Food and Beverage		ENDOCUFF	GI	Gastrointestinal Endoscopy	Associate Editor	3	1	2
Gastroenterology	1030	Medical Doctor	28.12	1	Cash or cash equivalent	Food and Beverage		JET PREP	GI	Gastrointestinal Endoscopy	Associate Editor	3	1	2
Gastroenterology	1031	Medical Doctor	41.81	1	Cash or cash equivalent	Travel and Lodging			GI	Gastrointestinal Endoscopy	Associate Editor	3	1	2
Gastroenterology	1032	Medical Doctor	51.26	1	Cash or cash equivalent	Food and Beverage		ENDOCUFF	GI	Gastrointestinal Endoscopy	Associate Editor	3	1	2
Gastroenterology	1033	Medical Doctor	77.29	1	Cash or cash equivalent	Food and Beverage			GI	Gastrointestinal Endoscopy	Associate Editor	3	1	2
Gastroenterology	1034	Medical Doctor	81.85	1	Cash or cash equivalent	Food and Beverage		ENDOCUFF	GI	Gastrointestinal Endoscopy	Associate Editor	3	1	2
Gastroenterology	1035	Medical Doctor	84	1	Cash or cash equivalent	Travel and Lodging			GI	Gastrointestinal Endoscopy	Associate Editor	3	1	2
Gastroenterology	1036	Medical Doctor	84	1	Cash or cash equivalent	Travel and Lodging			GI	Gastrointestinal Endoscopy	Associate Editor	3	1	2
Gastroenterology	1037	Medical Doctor	94.34	1	Cash or cash equivalent	Food and Beverage		ENDOCUFF	GI	Gastrointestinal Endoscopy	Associate Editor	3	1	2
Gastroenterology	1038	Medical Doctor	95.51	1	Cash or cash equivalent	Food and Beverage		ENDOCUFF	GI	Gastrointestinal Endoscopy	Associate Editor	3	1	2
Gastroenterology	1039	Medical Doctor	102.25	1	Cash or cash equivalent	Food and Beverage		ENDOCUFF	GI	Gastrointestinal Endoscopy	Associate Editor	3	1	2
Gastroenterology	1040	Medical Doctor	103.82	1	Cash or cash equivalent	Food and Beverage		ENDOCUFF	GI	Gastrointestinal Endoscopy	Associate Editor	3	1	2
Gastroenterology	1041	Medical Doctor	119.27	1	Cash or cash equivalent	Food and Beverage		ENDOCUFF	GI	Gastrointestinal Endoscopy	Associate Editor	3	1	2
Gastroenterology	1042	Medical Doctor	134	1	Cash or cash equivalent	Food and Beverage		ENDOCUFF	GI	Gastrointestinal Endoscopy	Associate Editor	3	1	2
Gastroenterology	1043	Medical Doctor	262.08	1	Cash or cash equivalent	Food and Beverage		ENDOCUFF	GI	Gastrointestinal Endoscopy	Associate Editor	3	1	2
Gastroenterology	1044	Medical Doctor	325.45	1	Cash or cash equivalent	Travel and Lodging			GI	Gastrointestinal Endoscopy	Associate Editor	3	1	2
Gastroenterology	1045	Medical Doctor	352.63	1	Cash or cash equivalent	Food and Beverage		ENDOCUFF	GI	Gastrointestinal Endoscopy	Associate Editor	3	1	2
Gastroenterology	1046	Medical Doctor	500	1	Cash or cash equivalent	Consulting Fee			GI	Gastrointestinal Endoscopy	Associate Editor	3	1	2
Gastroenterology	1047	Medical Doctor	503.1	1	Cash or cash equivalent	Travel and Lodging		ENDOCUFF	GI	Gastrointestinal Endoscopy	Associate Editor	3	1	2
Gastroenterology	1048	Medical Doctor	607.6	1	Cash or cash equivalent	Travel and Lodging		ENDOCUFF	GI	Gastrointestinal Endoscopy	Associate Editor	3	1	2
Gastroenterology	1049	Medical Doctor	925.01	1	Cash or cash equivalent	Travel and Lodging			GI	Gastrointestinal Endoscopy	Associate Editor	3	1	2
Gastroenterology	1050	Medical Doctor	2500	1	Cash or cash equivalent	Consulting Fee		ENDOCUFF	GI	Gastrointestinal Endoscopy	Associate Editor	3	1	2
Gastroenterology	1051	Medical Doctor	2500	1	Cash or cash equivalent	Consulting Fee			GI	Gastrointestinal Endoscopy	Associate Editor	3	1	2
Gastroenterology	1052	Medical Doctor	2500	1	Cash or cash equivalent	Consulting Fee			GI	Gastrointestinal Endoscopy	Associate Editor	3	1	2
Gastroenterology	1053	Medical Doctor	5000	1	Cash or cash equivalent	Consulting Fee			GI	Gastrointestinal Endoscopy	Associate Editor	3	1	2
Gastroenterology	1054	Medical Doctor	5000	1	Cash or cash equivalent	Consulting Fee		ENDOCUFF	GI	Gastrointestinal Endoscopy	Associate Editor	3	1	2
Gastroenterology	1055	Medical Doctor	47.53	1	In-kind items and services	Food and Beverage		Colon	GI	Gastrointestinal Endoscopy	Associate Editor	3	1	2
Gastroenterology	1056	Medical Doctor	3750	1	Cash or cash equivalent	Consulting Fee	HUMIRA		GI	Gastrointestinal Endoscopy	Associate Editor	3	1	2
Gastroenterology	1057	Medical Doctor	9.02	1	In-kind items and services	Food and Beverage	HUMIRA		GI	Gastrointestinal Endoscopy	Associate Editor	3	1	2
Gastroenterology	1058	Medical Doctor	106.65	1	In-kind items and services	Food and Beverage	HUMIRA		GI	Gastrointestinal Endoscopy	Associate Editor	3	1	2
Gastroenterology	1059	Medical Doctor	554.47	1	Cash or cash equivalent	Travel and Lodging		NVision VLE	GI	Gastrointestinal Endoscopy	Associate Editor	3	1	2
Gastroenterology	1060	Medical Doctor	441.58	1	Cash or cash equivalent	Travel and Lodging		NVision VLE	GI	Gastrointestinal Endoscopy	Associate Editor	3	1	2
Gastroenterology	1061	Medical Doctor	329.47	7	Cash or cash equivalent	Food and Beverage		NVision VLE	GI	Gastrointestinal Endoscopy	Associate Editor	3	1	2
Gastroenterology	1062	Medical Doctor	7.85	1	Cash or cash equivalent	Food and Beverage		NVision VLE	GI	Gastrointestinal Endoscopy	Associate Editor	3	1	2
Gastroenterology	1063	Medical Doctor	33.64	1	Cash or cash equivalent	Food and Beverage		NVision VLE	GI	Gastrointestinal Endoscopy	Associate Editor	3	1	2
Gastroenterology	1064	Medical Doctor	97.51	1	Cash or cash equivalent	Food and Beverage		NVision VLE	GI	Gastrointestinal Endoscopy	Associate Editor	3	1	2
Gastroenterology	1065	Medical Doctor	30.3	1	In-kind items and services	Food and Beverage		ENT Products	GI	Gastrointestinal Endoscopy	Associate Editor	3	1	2
Gastroenterology	1066	Medical Doctor	72.5	1	In-kind items and services	Food and Beverage		Surgical Endoscopy Products	GI	Gastrointestinal Endoscopy	Associate Editor	3	1	2
Gastroenterology	1067	Medical Doctor	31.9	1	In-kind items and services	Food and Beverage		Endoscopy Products	GI	Gastrointestinal Endoscopy	Associate Editor	3	1	2
Gastroenterology	1068	Medical Doctor	32.04	1	In-kind items and services	Food and Beverage		Endoscopy Products	GI	Gastrointestinal Endoscopy	Associate Editor	3	1	2
Gastroenterology	1069	Medical Doctor	31.4	1	In-kind items and services	Food and Beverage		Endoscopy Products	GI	Gastrointestinal Endoscopy	Associate Editor	3	1	2
Gastroenterology	1070	Medical Doctor	36.5	1	In-kind items and services	Food and Beverage		Endoscopy Products	GI	Gastrointestinal Endoscopy	Associate Editor	3	1	2
Gastroenterology	1071	Medical Doctor	3390	1	Cash or cash equivalent	Consulting Fee		Endoscopy Products	GI	Gastrointestinal Endoscopy	Associate Editor	3	1	2
Gastroenterology	1072	Medical Doctor	5650	1	Cash or cash equivalent	Consulting Fee		Endoscopy Products	GI	Gastrointestinal Endoscopy	Associate Editor	3	1	2
Gastroenterology	1073	Medical Doctor	105.98	1	In-kind items and services	Food and Beverage		Fuse Full Spectrum Endoscopy System	GI	Gastrointestinal Endoscopy	Associate Editor	3	1	2
Gastroenterology	1074	Medical Doctor	65.28	1	In-kind items and services	Food and Beverage		Fuse Full Spectrum Endoscopy System	GI	Gastrointestinal Endoscopy	Associate Editor	3	1	2
Gastroenterology	1075	Medical Doctor	88.07	1	In-kind items and services	Food and Beverage		Fuse Full Spectrum Endoscopy System	GI	Gastrointestinal Endoscopy	Associate Editor	3	1	2
Gastroenterology	1076	Medical Doctor	155.3	1	In-kind items and services	Food and Beverage		Fuse Full Spectrum Endoscopy System	GI	Gastrointestinal Endoscopy	Associate Editor	3	1	2
Gastroenterology	1077	Medical Doctor	16.32	1	Cash or cash equivalent	Food and Beverage		Endoscopy	GI	Gastrointestinal Endoscopy	Associate Editor	3	1	2
Gastroenterology	1078	Medical Doctor	43.9	1	Cash or cash equivalent	Food and Beverage		Endoscopy	GI	Gastrointestinal Endoscopy	Associate Editor	3	1	2
Gastroenterology	1079	Medical Doctor	2000	1	Cash or cash equivalent	Education		Endoscopy	GI	Gastrointestinal Endoscopy	Associate Editor	3	1	2
Gastroenterology	1080	Medical Doctor	2000	1	Cash or cash equivalent	Education		Endoscopy	GI	Gastrointestinal Endoscopy	Associate Editor	3	1	2
Gastroenterology	1081	Medical Doctor	2000	1	Cash or cash equivalent	Education		Endoscopy	GI	Gastrointestinal Endoscopy	Associate Editor	3	1	2
Gastroenterology	1082	Medical Doctor	82.76	1	Cash or cash equivalent	Food and Beverage		ESC - Endoscopic Ultrasound	GI	Gastrointestinal Endoscopy	Associate Editor	3	1	2
Gastroenterology	1083	Medical Doctor	553.1	1	Cash or cash equivalent	Travel and Lodging		ESC - Endoscopic Ultrasound	GI	Gastrointestinal Endoscopy	Associate Editor	3	1	2
Gastroenterology	1084	Medical Doctor	394.2	1	Cash or cash equivalent	Travel and Lodging		Endoscopy	GI	Gastrointestinal Endoscopy	Associate Editor	3	1	2
Gastroenterology	1085	Medical Doctor	356.2	1	Cash or cash equivalent	Travel and Lodging		Endoscopy	GI	Gastrointestinal Endoscopy	Associate Editor	3	1	2
Gastroenterology	1086	Medical Doctor	36	1	Cash or cash equivalent	Travel and Lodging		ESC - Endoscopic Ultrasound	GI	Gastrointestinal Endoscopy	Associate Editor	3	1	2
Gastroenterology	1087	Medical Doctor	216.55	1	Cash or cash equivalent	Travel and Lodging		Endoscopy	GI	Gastrointestinal Endoscopy	Associate Editor	3	1	2
Gastroenterology	1088	Medical Doctor	269.94	1	Cash or cash equivalent	Travel and Lodging		Endoscopy	GI	Gastrointestinal Endoscopy	Associate Editor	3	1	2
Gastroenterology	1089	Medical Doctor	9.29	1	Cash or cash equivalent	Food and Beverage		ESC - Metal Stents - Non-Biliary	GI	Gastrointestinal Endoscopy	Associate Editor	3	1	2
Gastroenterology	1090	Medical Doctor	25.71	1	Cash or cash equivalent	Food and Beverage		ESC - Metal Stents	GI	Gastrointestinal Endoscopy	Associate Editor	3	1	2
Gastroenterology	1091	Medical Doctor	87.91	1	Cash or cash equivalent	Food and Beverage		Endoscopy	GI	Gastrointestinal Endoscopy	Associate Editor	3	1	2
Gastroenterology	1092	Medical Doctor	101.51	1	Cash or cash equivalent	Food and Beverage		Endoscopy	GI	Gastrointestinal Endoscopy	Associate Editor	3	1	2
Gastroenterology	1093	Medical Doctor	14.34	1	Cash or cash equivalent	Food and Beverage		Endoscopy	GI	Gastrointestinal Endoscopy	Associate Editor	3	1	2
Gastroenterology	1094	Medical Doctor	120.45	1	Cash or cash equivalent	Travel and Lodging		Endoscopy	GI	Gastrointestinal Endoscopy	Associate Editor	3	1	2
Gastroenterology	1095	Medical Doctor	131.5	1	Cash or cash equivalent	Travel and Lodging		Endoscopy	GI	Gastrointestinal Endoscopy	Associate Editor	3	1	2
Gastroenterology	1096	Medical Doctor	131.5	1	Cash or cash equivalent	Travel and Lodging		ESC - Biliary	GI	Gastrointestinal Endoscopy	Associate Editor	3	1	2
Gastroenterology	1097	Medical Doctor	69.63	1	In-kind items and services	Food and Beverage	GATTEX		GI	Diseases of the Colon & Rectum	Associate Editor	3	1	2
Gastroenterology	1098	Medical Doctor	71.94	1	In-kind items and services	Food and Beverage		SOLESTA	GI	Diseases of the Colon & Rectum	Associate Editor	3	1	2
Gastroenterology	1099	Medical Doctor	100	1	In-kind items and services	Food and Beverage		SEPRAFILM ADHESION BARRIER	GI	Diseases of the Colon & Rectum	Associate Editor	3	1	2
Gastroenterology	1100	Medical Doctor	15.06	1	In-kind items and services	Food and Beverage	OFIRMEV		GI	Diseases of the Colon & Rectum	Associate Editor	3	1	2
Gastroenterology	1101	Medical Doctor	131.04	1	Cash or cash equivalent	Food and Beverage		SUR - SIS	GI	Diseases of the Colon & Rectum	Associate Editor	3	1	2
Gastroenterology	1102	Medical Doctor	0.03	1	In-kind items and services	Education	(820) CHOLBAM		GI	UpToDate - GI	Associate Editor	.	1	2
Gastroenterology	1103	Medical Doctor	200	1	Cash or cash equivalent	Consulting Fee			GI	UpToDate - GI	Associate Editor	.	1	2
Gastroenterology	1104	Medical Doctor	100	1	Cash or cash equivalent	Consulting Fee			GI	UpToDate - GI	Associate Editor	.	1	2
Internal Medicine	1105	Medical Doctor	15.08	1	In-kind items and services	Food and Beverage	SYMBICORT		Internal	Annals of Internal Medicine	Associate Editor	3	1	2
Internal Medicine	1106	Medical Doctor	16.84	1	In-kind items and services	Food and Beverage	SYMBICORT		Internal	Annals of Internal Medicine	Associate Editor	3	1	2
Internal Medicine	1107	Medical Doctor	11.74	1	In-kind items and services	Food and Beverage	SYMBICORT		Internal	Annals of Internal Medicine	Associate Editor	3	1	2
Internal Medicine	1108	Medical Doctor	18.14	1	In-kind items and services	Food and Beverage	FARXIGA		Internal	Annals of Internal Medicine	Associate Editor	3	1	2
Internal Medicine	1109	Medical Doctor	18.67	1	In-kind items and services	Food and Beverage	SYMBICORT		Internal	Annals of Internal Medicine	Associate Editor	3	1	2
Internal Medicine	1110	Medical Doctor	15.55	1	In-kind items and services	Food and Beverage	CRESTOR		Internal	Annals of Internal Medicine	Associate Editor	3	1	2
Internal Medicine	1111	Medical Doctor	13.57	1	In-kind items and services	Food and Beverage	CRESTOR		Internal	Annals of Internal Medicine	Associate Editor	3	1	2
Internal Medicine	1112	Medical Doctor	14.65	1	In-kind items and services	Food and Beverage	DALIRESP		Internal	Annals of Internal Medicine	Associate Editor	3	1	2
Internal Medicine	1113	Medical Doctor	2.75	4	In-kind items and services	Food and Beverage	SYMBICORT		Internal	Annals of Internal Medicine	Associate Editor	3	1	2
Internal Medicine	1114	Medical Doctor	18.79	1	In-kind items and services	Food and Beverage	SYMBICORT		Internal	Annals of Internal Medicine	Associate Editor	3	1	2
Internal Medicine	1115	Medical Doctor	16.24	1	In-kind items and services	Food and Beverage	CRESTOR		Internal	Annals of Internal Medicine	Associate Editor	3	1	2
Internal Medicine	1116	Medical Doctor	12.33	1	In-kind items and services	Food and Beverage	DALIRESP		Internal	Annals of Internal Medicine	Associate Editor	3	1	2
Internal Medicine	1117	Medical Doctor	15	1	Cash or cash equivalent	Food and Beverage	BUTRANS		Internal	Annals of Internal Medicine	Associate Editor	3	1	2
Internal Medicine	1118	Medical Doctor	13.04	1	Cash or cash equivalent	Food and Beverage	BUTRANS		Internal	Annals of Internal Medicine	Associate Editor	3	1	2
Internal Medicine	1119	Medical Doctor	22.09	1	In-kind items and services	Food and Beverage	INVOKANA		Internal	Annals of Internal Medicine	Associate Editor	3	1	2
Internal Medicine	1120	Medical Doctor	17.2	1	In-kind items and services	Food and Beverage	INVOKANA	Meters	Internal	Annals of Internal Medicine	Associate Editor	3	1	2
Internal Medicine	1121	Medical Doctor	20.07	1	In-kind items and services	Food and Beverage	INVOKANA	Meters	Internal	Annals of Internal Medicine	Associate Editor	3	1	2
Internal Medicine	1122	Medical Doctor	24.49	1	In-kind items and services	Food and Beverage	INVOKANA		Internal	Annals of Internal Medicine	Associate Editor	3	1	2
Internal Medicine	1123	Medical Doctor	16.51	1	In-kind items and services	Food and Beverage	INVOKANA		Internal	Annals of Internal Medicine	Associate Editor	3	1	2
Internal Medicine	1124	Medical Doctor	17.03	1	In-kind items and services	Food and Beverage	INVOKANA		Internal	Annals of Internal Medicine	Associate Editor	3	1	2
Internal Medicine	1125	Medical Doctor	15.57	1	In-kind items and services	Food and Beverage	INVOKANA		Internal	Annals of Internal Medicine	Associate Editor	3	1	2
Internal Medicine	1126	Medical Doctor	14.57	1	In-kind items and services	Food and Beverage	XARELTO		Internal	Annals of Internal Medicine	Associate Editor	3	1	2
Internal Medicine	1127	Medical Doctor	12.3	1	In-kind items and services	Food and Beverage	FORTEO		Internal	Annals of Internal Medicine	Associate Editor	3	1	2
Internal Medicine	1128	Medical Doctor	1.13	1	In-kind items and services	Food and Beverage	HUMALOG		Internal	Annals of Internal Medicine	Associate Editor	3	1	2
Internal Medicine	1129	Medical Doctor	11.5	1	In-kind items and services	Food and Beverage	HUMALOG		Internal	Annals of Internal Medicine	Associate Editor	3	1	2
Internal Medicine	1130	Medical Doctor	17.67	1	In-kind items and services	Food and Beverage	HUMALOG		Internal	Annals of Internal Medicine	Associate Editor	3	1	2
Internal Medicine	1131	Medical Doctor	12.07	1	In-kind items and services	Food and Beverage	HUMALOG		Internal	Annals of Internal Medicine	Associate Editor	3	1	2
Internal Medicine	1132	Medical Doctor	1.7	1	In-kind items and services	Food and Beverage	HUMALOG		Internal	Annals of Internal Medicine	Associate Editor	3	1	2
Internal Medicine	1133	Medical Doctor	1	1	In-kind items and services	Food and Beverage	HUMALOG		Internal	Annals of Internal Medicine	Associate Editor	3	1	2
Internal Medicine	1134	Medical Doctor	11.88	1	In-kind items and services	Food and Beverage	HUMALOG		Internal	Annals of Internal Medicine	Associate Editor	3	1	2
Internal Medicine	1135	Medical Doctor	13.46	1	In-kind items and services	Food and Beverage	HUMALOG		Internal	Annals of Internal Medicine	Associate Editor	3	1	2
Internal Medicine	1136	Medical Doctor	2.5	1	In-kind items and services	Food and Beverage	HUMALOG		Internal	Annals of Internal Medicine	Associate Editor	3	1	2
Internal Medicine	1137	Medical Doctor	12.62	1	In-kind items and services	Food and Beverage	HUMALOG		Internal	Annals of Internal Medicine	Associate Editor	3	1	2
Internal Medicine	1138	Medical Doctor	14.21	1	In-kind items and services	Food and Beverage	HUMALOG		Internal	Annals of Internal Medicine	Associate Editor	3	1	2
Internal Medicine	1139	Medical Doctor	0.88	1	In-kind items and services	Food and Beverage	HUMALOG		Internal	Annals of Internal Medicine	Associate Editor	3	1	2
Internal Medicine	1140	Medical Doctor	11.57	1	In-kind items and services	Food and Beverage	HUMALOG		Internal	Annals of Internal Medicine	Associate Editor	3	1	2
Internal Medicine	1141	Medical Doctor	13.12	1	In-kind items and services	Food and Beverage	TRADJENTA		Internal	Annals of Internal Medicine	Associate Editor	3	1	2
Internal Medicine	1142	Medical Doctor	15	1	In-kind items and services	Food and Beverage	SUBSYS		Internal	Annals of Internal Medicine	Associate Editor	3	1	2
Internal Medicine	1143	Medical Doctor	17.84	1	In-kind items and services	Food and Beverage	PROLIA		Internal	Annals of Internal Medicine	Associate Editor	3	1	2
Internal Medicine	1144	Medical Doctor	15.5	1	In-kind items and services	Food and Beverage	PROLIA		Internal	Annals of Internal Medicine	Associate Editor	3	1	2
Internal Medicine	1145	Medical Doctor	10.44	1	In-kind items and services	Food and Beverage	SPIRIVA RESPIMAT		Internal	Annals of Internal Medicine	Associate Editor	3	1	2
Internal Medicine	1146	Medical Doctor	14.34	1	In-kind items and services	Food and Beverage	GLYXAMBI		Internal	Annals of Internal Medicine	Associate Editor	3	1	2
Internal Medicine	1147	Medical Doctor	11.87	1	In-kind items and services	Food and Beverage		Interventional Therapies	Internal	Annals of Internal Medicine	Associate Editor	3	1	2
Internal Medicine	1148	Medical Doctor	4.2	1	In-kind items and services	Food and Beverage	LEVEMIR		Internal	Annals of Internal Medicine	Associate Editor	3	1	2
Internal Medicine	1149	Medical Doctor	4.66	1	In-kind items and services	Food and Beverage	LEVEMIR		Internal	Annals of Internal Medicine	Associate Editor	3	1	2
Internal Medicine	1150	Medical Doctor	0.56	1	In-kind items and services	Food and Beverage	LEVEMIR		Internal	Annals of Internal Medicine	Associate Editor	3	1	2
Internal Medicine	1151	Medical Doctor	17.1	1	In-kind items and services	Food and Beverage	LEVEMIR		Internal	Annals of Internal Medicine	Associate Editor	3	1	2
Internal Medicine	1152	Medical Doctor	20.52	1	In-kind items and services	Food and Beverage	LEVEMIR		Internal	Annals of Internal Medicine	Associate Editor	3	1	2
Internal Medicine	1153	Medical Doctor	3.89	1	In-kind items and services	Food and Beverage	LEVEMIR		Internal	Annals of Internal Medicine	Associate Editor	3	1	2
Internal Medicine	1154	Medical Doctor	5.91	1	In-kind items and services	Food and Beverage	LEVEMIR		Internal	Annals of Internal Medicine	Associate Editor	3	1	2
Internal Medicine	1155	Medical Doctor	4.33	1	In-kind items and services	Food and Beverage	LEVEMIR		Internal	Annals of Internal Medicine	Associate Editor	3	1	2
Internal Medicine	1156	Medical Doctor	15.16	1	In-kind items and services	Food and Beverage	LEVEMIR		Internal	Annals of Internal Medicine	Associate Editor	3	1	2
Internal Medicine	1157	Medical Doctor	4.91	1	In-kind items and services	Food and Beverage	LEVEMIR		Internal	Annals of Internal Medicine	Associate Editor	3	1	2
Internal Medicine	1158	Medical Doctor	0.37	1	In-kind items and services	Food and Beverage	LEVEMIR		Internal	Annals of Internal Medicine	Associate Editor	3	1	2
Internal Medicine	1159	Medical Doctor	11.74	1	In-kind items and services	Food and Beverage	LEVEMIR		Internal	Annals of Internal Medicine	Associate Editor	3	1	2
Internal Medicine	1160	Medical Doctor	17.9	1	In-kind items and services	Food and Beverage	LEVEMIR		Internal	Annals of Internal Medicine	Associate Editor	3	1	2
Internal Medicine	1161	Medical Doctor	4.82	1	In-kind items and services	Food and Beverage	LEVEMIR		Internal	Annals of Internal Medicine	Associate Editor	3	1	2
Internal Medicine	1162	Medical Doctor	0.4	1	In-kind items and services	Food and Beverage	LEVEMIR		Internal	Annals of Internal Medicine	Associate Editor	3	1	2
Internal Medicine	1163	Medical Doctor	4.6	1	In-kind items and services	Food and Beverage	LEVEMIR		Internal	Annals of Internal Medicine	Associate Editor	3	1	2
Internal Medicine	1164	Medical Doctor	2.92	1	In-kind items and services	Food and Beverage	LEVEMIR		Internal	Annals of Internal Medicine	Associate Editor	3	1	2
Internal Medicine	1165	Medical Doctor	20.4	1	In-kind items and services	Food and Beverage	LEVEMIR		Internal	Annals of Internal Medicine	Associate Editor	3	1	2
Internal Medicine	1166	Medical Doctor	0.23	1	In-kind items and services	Food and Beverage	LEVEMIR		Internal	Annals of Internal Medicine	Associate Editor	3	1	2
Internal Medicine	1167	Medical Doctor	17.45	1	In-kind items and services	Food and Beverage	NUCYNTA		Internal	Annals of Internal Medicine	Associate Editor	3	1	2
Internal Medicine	1168	Medical Doctor	16.76	1	In-kind items and services	Food and Beverage	NUCYNTA		Internal	Annals of Internal Medicine	Associate Editor	3	1	2
Internal Medicine	1169	Medical Doctor	22.3	1	In-kind items and services	Food and Beverage	NUCYNTA		Internal	Annals of Internal Medicine	Associate Editor	3	1	2
Internal Medicine	1170	Medical Doctor	21.82	1	In-kind items and services	Food and Beverage	NUCYNTA		Internal	Annals of Internal Medicine	Associate Editor	3	1	2
Internal Medicine	1171	Medical Doctor	18.05	1	In-kind items and services	Food and Beverage	LYRICA		Internal	Annals of Internal Medicine	Associate Editor	3	1	2
Internal Medicine	1172	Medical Doctor	19.12	1	In-kind items and services	Food and Beverage	PREVNAR - 13		Internal	Annals of Internal Medicine	Associate Editor	3	1	2
Internal Medicine	1173	Medical Doctor	14.85	1	In-kind items and services	Food and Beverage	ELIQUIS		Internal	Annals of Internal Medicine	Associate Editor	3	1	2
Internal Medicine	1174	Medical Doctor	4.64	1	In-kind items and services	Food and Beverage	LYRICA		Internal	Annals of Internal Medicine	Associate Editor	3	1	2
Internal Medicine	1175	Medical Doctor	0.16	1	In-kind items and services	Education	PREMARIN		Internal	Annals of Internal Medicine	Associate Editor	3	1	2
Internal Medicine	1176	Medical Doctor	2.08	1	In-kind items and services	Food and Beverage	VIAGRA		Internal	Annals of Internal Medicine	Associate Editor	3	1	2
Internal Medicine	1177	Medical Doctor	17.05	1	In-kind items and services	Food and Beverage	VIAGRA		Internal	Annals of Internal Medicine	Associate Editor	3	1	2
Internal Medicine	1178	Medical Doctor	15.73	1	In-kind items and services	Food and Beverage	TRUMENBA		Internal	Annals of Internal Medicine	Associate Editor	3	1	2
Internal Medicine	1179	Medical Doctor	2.02	1	In-kind items and services	Food and Beverage	LYRICA		Internal	Annals of Internal Medicine	Associate Editor	3	1	2
Internal Medicine	1180	Medical Doctor	15.8	1	In-kind items and services	Food and Beverage	CHANTIX		Internal	Annals of Internal Medicine	Associate Editor	3	1	2
Internal Medicine	1181	Medical Doctor	10.82	1	In-kind items and services	Food and Beverage	ELIQUIS		Internal	Annals of Internal Medicine	Associate Editor	3	1	2
Internal Medicine	1182	Medical Doctor	16.13	1	In-kind items and services	Food and Beverage	MYRBETRIQ		Internal	Annals of Internal Medicine	Associate Editor	3	1	2
Internal Medicine	1183	Medical Doctor	14.02	1	In-kind items and services	Food and Beverage	MYRBETRIQ		Internal	Annals of Internal Medicine	Associate Editor	3	1	2
Internal Medicine	1184	Medical Doctor	19.18	1	In-kind items and services	Food and Beverage	MYRBETRIQ		Internal	Annals of Internal Medicine	Associate Editor	3	1	2
Internal Medicine	1185	Medical Doctor	17.74	1	In-kind items and services	Food and Beverage	MYRBETRIQ		Internal	Annals of Internal Medicine	Associate Editor	3	1	2
Internal Medicine	1186	Medical Doctor	11.85	1	In-kind items and services	Food and Beverage	SAVAYSA		Internal	Annals of Internal Medicine	Associate Editor	3	1	2
Internal Medicine	1187	Medical Doctor	15.73	1	In-kind items and services	Food and Beverage	ANDROGEL		Internal	Annals of Internal Medicine	Associate Editor	3	1	2
Internal Medicine	1188	Medical Doctor	14.69	1	In-kind items and services	Food and Beverage	ANDROGEL		Internal	Annals of Internal Medicine	Associate Editor	3	1	2
Internal Medicine	1189	Medical Doctor	15.5	1	In-kind items and services	Food and Beverage	ANDROGEL		Internal	Annals of Internal Medicine	Associate Editor	3	1	2
Internal Medicine	1190	Medical Doctor	19.32	1	In-kind items and services	Food and Beverage	ANDROGEL		Internal	Annals of Internal Medicine	Associate Editor	3	1	2
Internal Medicine	1191	Medical Doctor	11.84	1	In-kind items and services	Food and Beverage	ANDROGEL		Internal	Annals of Internal Medicine	Associate Editor	3	1	2
Internal Medicine	1192	Medical Doctor	17.14	1	In-kind items and services	Food and Beverage	TOUJEO		Internal	Annals of Internal Medicine	Associate Editor	3	1	2
Internal Medicine	1193	Medical Doctor	22.51	1	In-kind items and services	Food and Beverage	TOUJEO		Internal	Annals of Internal Medicine	Associate Editor	3	1	2
Internal Medicine	1194	Medical Doctor	21.97	1	In-kind items and services	Food and Beverage	TOUJEO		Internal	Annals of Internal Medicine	Associate Editor	3	1	2
Internal Medicine	1195	Medical Doctor	13.65	1	In-kind items and services	Food and Beverage	APIDRA		Internal	Annals of Internal Medicine	Associate Editor	3	1	2
Internal Medicine	1196	Medical Doctor	18.82	1	In-kind items and services	Food and Beverage			Internal	Annals of Internal Medicine	Associate Editor	3	1	2
Internal Medicine	1197	Medical Doctor	6	1	In-kind items and services	Education	TOUJEO		Internal	Annals of Internal Medicine	Associate Editor	3	1	2
Internal Medicine	1198	Medical Doctor	20.37	1	In-kind items and services	Food and Beverage	TOUJEO		Internal	Annals of Internal Medicine	Associate Editor	3	1	2
Internal Medicine	1199	Medical Doctor	10.91	1	In-kind items and services	Food and Beverage	JANUVIA		Internal	Annals of Internal Medicine	Associate Editor	3	1	2
Internal Medicine	1200	Medical Doctor	2.96	1	In-kind items and services	Food and Beverage	JANUVIA		Internal	Annals of Internal Medicine	Associate Editor	3	1	2
Internal Medicine	1201	Medical Doctor	10.58	1	In-kind items and services	Food and Beverage	JANUVIA		Internal	Annals of Internal Medicine	Associate Editor	3	1	2
Internal Medicine	1202	Medical Doctor	6.73	1	In-kind items and services	Food and Beverage	VYTORIN		Internal	Annals of Internal Medicine	Associate Editor	3	1	2
Internal Medicine	1203	Medical Doctor	3.92	1	In-kind items and services	Food and Beverage	JANUVIA		Internal	Annals of Internal Medicine	Associate Editor	3	1	2
Internal Medicine	1204	Medical Doctor	9.54	1	In-kind items and services	Food and Beverage	VYTORIN		Internal	Annals of Internal Medicine	Associate Editor	3	1	2
Internal Medicine	1205	Medical Doctor	3.33	1	In-kind items and services	Food and Beverage	VYTORIN		Internal	Annals of Internal Medicine	Associate Editor	3	1	2
Internal Medicine	1206	Medical Doctor	2.19	1	In-kind items and services	Food and Beverage	VYTORIN		Internal	Annals of Internal Medicine	Associate Editor	3	1	2
Internal Medicine	1207	Medical Doctor	17.92	1	In-kind items and services	Food and Beverage	JANUVIA		Internal	Annals of Internal Medicine	Associate Editor	3	1	2
Internal Medicine	1208	Medical Doctor	11.76	1	In-kind items and services	Food and Beverage	VYTORIN		Internal	Annals of Internal Medicine	Associate Editor	3	1	2
Internal Medicine	1209	Medical Doctor	9.65	1	In-kind items and services	Food and Beverage	JANUVIA		Internal	Annals of Internal Medicine	Associate Editor	3	1	2
Internal Medicine	1210	Medical Doctor	12.92	1	In-kind items and services	Food and Beverage	JANUVIA		Internal	Annals of Internal Medicine	Associate Editor	3	1	2
Internal Medicine	1211	Medical Doctor	8.22	1	In-kind items and services	Food and Beverage	JANUVIA		Internal	Annals of Internal Medicine	Associate Editor	3	1	2
Internal Medicine	1212	Medical Doctor	5.37	1	In-kind items and services	Food and Beverage	JANUVIA		Internal	Annals of Internal Medicine	Associate Editor	3	1	2
Internal Medicine	1213	Medical Doctor	20.34	1	Cash or cash equivalent	Food and Beverage	BELVIQ		Internal	Annals of Internal Medicine	Associate Editor	3	1	2
Internal Medicine	1214	Medical Doctor	18.3	1	Cash or cash equivalent	Food and Beverage	BELVIQ		Internal	Annals of Internal Medicine	Associate Editor	3	1	2
Internal Medicine	1215	Medical Doctor	7.02	1	In-kind items and services	Food and Beverage	BREO		Internal	Annals of Internal Medicine	Associate Editor	3	1	2
Internal Medicine	1216	Medical Doctor	19.66	1	In-kind items and services	Food and Beverage	ANORO		Internal	Annals of Internal Medicine	Associate Editor	3	1	2
Internal Medicine	1217	Medical Doctor	0.52	1	In-kind items and services	Food and Beverage	ANORO		Internal	Annals of Internal Medicine	Associate Editor	3	1	2
Internal Medicine	1218	Medical Doctor	2.07	1	In-kind items and services	Food and Beverage	ANORO		Internal	Annals of Internal Medicine	Associate Editor	3	1	2
Internal Medicine	1219	Medical Doctor	0.66	1	In-kind items and services	Food and Beverage	ANORO		Internal	Annals of Internal Medicine	Associate Editor	3	1	2
Internal Medicine	1220	Medical Doctor	12.83	1	In-kind items and services	Food and Beverage	ANORO		Internal	Annals of Internal Medicine	Associate Editor	3	1	2
Internal Medicine	1221	Medical Doctor	13.06	1	In-kind items and services	Food and Beverage	ANORO		Internal	Annals of Internal Medicine	Associate Editor	3	1	2
Internal Medicine	1222	Medical Doctor	24.25	1	In-kind items and services	Food and Beverage	TANZEUM		Internal	Annals of Internal Medicine	Associate Editor	3	1	2
Internal Medicine	1223	Medical Doctor	15.69	1	In-kind items and services	Food and Beverage	ANORO		Internal	Annals of Internal Medicine	Associate Editor	3	1	2
Internal Medicine	1224	Medical Doctor	0.55	1	In-kind items and services	Food and Beverage	ANORO		Internal	Annals of Internal Medicine	Associate Editor	3	1	2
Internal Medicine	1225	Medical Doctor	1.33	1	In-kind items and services	Food and Beverage	ANORO		Internal	Annals of Internal Medicine	Associate Editor	3	1	2
Internal Medicine	1226	Medical Doctor	14.69	1	In-kind items and services	Food and Beverage	ANORO		Internal	Annals of Internal Medicine	Associate Editor	3	1	2
Internal Medicine	1227	Medical Doctor	0.61	1	In-kind items and services	Food and Beverage	ANORO		Internal	Annals of Internal Medicine	Associate Editor	3	1	2
Internal Medicine	1228	Medical Doctor	19.35	1	In-kind items and services	Food and Beverage	ANORO		Internal	Annals of Internal Medicine	Associate Editor	3	1	2
Internal Medicine	1229	Medical Doctor	0.35	1	In-kind items and services	Food and Beverage	ANORO		Internal	Annals of Internal Medicine	Associate Editor	3	1	2
Internal Medicine	1230	Medical Doctor	17.06	1	In-kind items and services	Food and Beverage	ANORO		Internal	Annals of Internal Medicine	Associate Editor	3	1	2
Internal Medicine	1231	Medical Doctor	17.66	1	Cash or cash equivalent	Food and Beverage	ELIQUIS		Internal	Annals of Internal Medicine	Associate Editor	3	1	2
Internal Medicine	1232	Medical Doctor	19.2	1	In-kind items and services	Food and Beverage	ZORVOLEX		Internal	Annals of Internal Medicine	Associate Editor	3	1	2
Internal Medicine	1233	Medical Doctor	17.68	1	In-kind items and services	Food and Beverage	ZORVOLEX		Internal	Annals of Internal Medicine	Associate Editor	3	1	2
Internal Medicine	1234	Medical Doctor	8.64	1	In-kind items and services	Food and Beverage	COLCRYS		Internal	Annals of Internal Medicine	Associate Editor	3	1	2
Internal Medicine	1235	Medical Doctor	12.94	1	In-kind items and services	Food and Beverage	CONTRAVE		Internal	Annals of Internal Medicine	Associate Editor	3	1	2
Internal Medicine	1236	Medical Doctor	5.68	1	In-kind items and services	Food and Beverage	NESINA		Internal	Annals of Internal Medicine	Associate Editor	3	1	2
Internal Medicine	1237	Medical Doctor	4.47	1	In-kind items and services	Food and Beverage	NESINA		Internal	Annals of Internal Medicine	Associate Editor	3	1	2
Internal Medicine	1238	Medical Doctor	13.64	1	In-kind items and services	Food and Beverage	FETZIMA		Internal	Annals of Internal Medicine	Associate Editor	3	1	2
Internal Medicine	1239	Medical Doctor	12.42	1	In-kind items and services	Food and Beverage	FETZIMA		Internal	Annals of Internal Medicine	Associate Editor	3	1	2
Internal Medicine	1240	Medical Doctor	18.69	1	In-kind items and services	Food and Beverage	FETZIMA		Internal	Annals of Internal Medicine	Associate Editor	3	1	2
Internal Medicine	1241	Medical Doctor	16.86	1	In-kind items and services	Food and Beverage	FETZIMA		Internal	Annals of Internal Medicine	Associate Editor	3	1	2
Internal Medicine	1242	Medical Doctor	16.84	1	In-kind items and services	Food and Beverage	TUDORZA		Internal	Annals of Internal Medicine	Associate Editor	3	1	2
Gastroenterology	1243	Medical Doctor	52.5	1	Cash or cash equivalent	Food and Beverage	EVARREST		GI	Diseases of the Colon & Rectum	Associate Editor	3	1	2
Gastroenterology	1244	Medical Doctor	349.6	1	In-kind items and services	Travel and Lodging		Biosurgicals	GI	Diseases of the Colon & Rectum	Associate Editor	3	1	2
Gastroenterology	1245	Medical Doctor	403.14	1	In-kind items and services	Travel and Lodging		Biosurgicals	GI	Diseases of the Colon & Rectum	Associate Editor	3	1	2
Gastroenterology	1246	Medical Doctor	8400	1	Cash or cash equivalent	Consulting Fee		Biosurgicals	GI	Diseases of the Colon & Rectum	Associate Editor	3	1	2
Gastroenterology	1247	Medical Doctor	1018.02	1	In-kind items and services	Travel and Lodging		Biosurgicals	GI	Diseases of the Colon & Rectum	Associate Editor	3	1	2
Gastroenterology	1248	Medical Doctor	400	1	Cash or cash equivalent	Consulting Fee		Biosurgicals	GI	Diseases of the Colon & Rectum	Associate Editor	3	1	2
Gastroenterology	1249	Medical Doctor	10.57	1	In-kind items and services	Food and Beverage		Biosurgicals	GI	Diseases of the Colon & Rectum	Associate Editor	3	1	2
Gastroenterology	1250	Medical Doctor	50	1	In-kind items and services	Food and Beverage		Biosurgicals	GI	Diseases of the Colon & Rectum	Associate Editor	3	1	2
Gastroenterology	1251	Medical Doctor	52.92	1	In-kind items and services	Food and Beverage		Biosurgicals	GI	Diseases of the Colon & Rectum	Associate Editor	3	1	2
Gastroenterology	1252	Medical Doctor	72.5	1	In-kind items and services	Food and Beverage		Biosurgicals	GI	Diseases of the Colon & Rectum	Associate Editor	3	1	2
Gastroenterology	1253	Medical Doctor	16.01	1	In-kind items and services	Food and Beverage		Biosurgicals	GI	Diseases of the Colon & Rectum	Associate Editor	3	1	2
Gastroenterology	1254	Medical Doctor	403.14	1	Cash or cash equivalent	Travel and Lodging		Endoscopy: Endocutters	GI	Diseases of the Colon & Rectum	Associate Editor	3	1	2
Gastroenterology	1255	Medical Doctor	8.65	1	In-kind items and services	Food and Beverage		Endoscopy: Endocutters	GI	Diseases of the Colon & Rectum	Associate Editor	3	1	2
Gastroenterology	1256	Medical Doctor	33.31	1	In-kind items and services	Food and Beverage		Endoscopy: Endocutters	GI	Diseases of the Colon & Rectum	Associate Editor	3	1	2
Gastroenterology	1257	Medical Doctor	14.93	1	In-kind items and services	Food and Beverage		Endoscopy: Endocutters	GI	Diseases of the Colon & Rectum	Associate Editor	3	1	2
Gastroenterology	1258	Medical Doctor	77.01	1	Cash or cash equivalent	Food and Beverage		Da Vinci Surgical System	GI	Diseases of the Colon & Rectum	Associate Editor	3	1	2
Gastroenterology	1259	Medical Doctor	115.23	1	Cash or cash equivalent	Food and Beverage		Da Vinci Surgical System	GI	Diseases of the Colon & Rectum	Associate Editor	3	1	2
Gastroenterology	1260	Medical Doctor	117.36	1	Cash or cash equivalent	Travel and Lodging		Da Vinci Surgical System	GI	Diseases of the Colon & Rectum	Associate Editor	3	1	2
Gastroenterology	1261	Medical Doctor	313.3	1	Cash or cash equivalent	Travel and Lodging		Da Vinci Surgical System	GI	Diseases of the Colon & Rectum	Associate Editor	3	1	2
Gastroenterology	1262	Medical Doctor	29.03	1	In-kind items and services	Food and Beverage	REMICADE		GI	Gastrointestinal Endoscopy	Associate Editor	3	1	2
Gastroenterology	1263	Medical Doctor	3500	1	Cash or cash equivalent	Consulting Fee	STELARA		GI	Gastrointestinal Endoscopy	Associate Editor	3	1	2
Gastroenterology	1264	Medical Doctor	124.99	1	In-kind items and services	Food and Beverage	STELARA		GI	Gastrointestinal Endoscopy	Associate Editor	3	1	2
Gastroenterology	1265	Medical Doctor	15	1	In-kind items and services	Food and Beverage	STELARA		GI	Gastrointestinal Endoscopy	Associate Editor	3	1	2
Gastroenterology	1266	Medical Doctor	13.34	1	In-kind items and services	Food and Beverage	STELARA		GI	Gastrointestinal Endoscopy	Associate Editor	3	1	2
Gastroenterology	1267	Medical Doctor	3000	1	Cash or cash equivalent	Consulting Fee	REMICADE		GI	Gastrointestinal Endoscopy	Associate Editor	3	1	2
Gastroenterology	1268	Medical Doctor	1479.03	1	In-kind items and services	Travel and Lodging	REMICADE		GI	Gastrointestinal Endoscopy	Associate Editor	3	1	2
Gastroenterology	1269	Medical Doctor	86.43	1	In-kind items and services	Food and Beverage	REMICADE		GI	Gastrointestinal Endoscopy	Associate Editor	3	1	2
Gastroenterology	1270	Medical Doctor	69	1	Cash or cash equivalent	Food and Beverage	REMICADE		GI	Gastrointestinal Endoscopy	Associate Editor	3	1	2
Gastroenterology	1271	Medical Doctor	3000	1	Cash or cash equivalent	Consulting Fee	REMICADE		GI	Gastrointestinal Endoscopy	Associate Editor	3	1	2
Gastroenterology	1272	Medical Doctor	169.2	1	In-kind items and services	Travel and Lodging	REMICADE		GI	Gastrointestinal Endoscopy	Associate Editor	3	1	2
Gastroenterology	1273	Medical Doctor	121.63	1	In-kind items and services	Food and Beverage	REMICADE		GI	Gastrointestinal Endoscopy	Associate Editor	3	1	2
Gastroenterology	1274	Medical Doctor	219.22	1	Cash or cash equivalent	Consulting Fee	REMICADE		GI	Gastrointestinal Endoscopy	Associate Editor	3	1	2
Gastroenterology	1275	Medical Doctor	3000	1	Cash or cash equivalent	Consulting Fee	REMICADE		GI	Gastrointestinal Endoscopy	Associate Editor	3	1	2
Gastroenterology	1276	Medical Doctor	636.55	1	In-kind items and services	Travel and Lodging	REMICADE		GI	Gastrointestinal Endoscopy	Associate Editor	3	1	2
Gastroenterology	1277	Medical Doctor	106.14	1	In-kind items and services	Food and Beverage	REMICADE		GI	Gastrointestinal Endoscopy	Associate Editor	3	1	2
Gastroenterology	1278	Medical Doctor	3000	1	Cash or cash equivalent	Consulting Fee	REMICADE		GI	Gastrointestinal Endoscopy	Associate Editor	3	1	2
Gastroenterology	1279	Medical Doctor	778.95	1	In-kind items and services	Travel and Lodging	REMICADE		GI	Gastrointestinal Endoscopy	Associate Editor	3	1	2
Gastroenterology	1280	Medical Doctor	107.28	1	In-kind items and services	Food and Beverage	REMICADE		GI	Gastrointestinal Endoscopy	Associate Editor	3	1	2
Gastroenterology	1281	Medical Doctor	33	1	Cash or cash equivalent	Consulting Fee	REMICADE		GI	Gastrointestinal Endoscopy	Associate Editor	3	1	2
Gastroenterology	1282	Medical Doctor	750	1	Cash or cash equivalent	Consulting Fee	SIMPONI		GI	Gastrointestinal Endoscopy	Associate Editor	3	1	2
Gastroenterology	1283	Medical Doctor	109.24	1	In-kind items and services	Food and Beverage	HUMIRA		GI	Gastrointestinal Endoscopy	Associate Editor	3	1	2
Gastroenterology	1284	Medical Doctor	477	1	In-kind items and services	Travel and Lodging	HUMIRA		GI	Gastrointestinal Endoscopy	Associate Editor	3	1	2
Gastroenterology	1285	Medical Doctor	150.94	1	In-kind items and services	Travel and Lodging	HUMIRA		GI	Gastrointestinal Endoscopy	Associate Editor	3	1	2
Gastroenterology	1286	Medical Doctor	3850	1	Cash or cash equivalent	Consulting Fee	HUMIRA		GI	Gastrointestinal Endoscopy	Associate Editor	3	1	2
Gastroenterology	1287	Medical Doctor	235.95	1	In-kind items and services	Travel and Lodging	HUMIRA		GI	Gastrointestinal Endoscopy	Associate Editor	3	1	2
Gastroenterology	1288	Medical Doctor	509	1	In-kind items and services	Travel and Lodging	HUMIRA		GI	Gastrointestinal Endoscopy	Associate Editor	3	1	2
Gastroenterology	1289	Medical Doctor	292.28	1	In-kind items and services	Travel and Lodging	HUMIRA		GI	Gastrointestinal Endoscopy	Associate Editor	3	1	2
Gastroenterology	1290	Medical Doctor	36	1	In-kind items and services	Travel and Lodging	HUMIRA		GI	Gastrointestinal Endoscopy	Associate Editor	3	1	2
Gastroenterology	1291	Medical Doctor	17.08	1	In-kind items and services	Food and Beverage	HUMIRA		GI	Gastrointestinal Endoscopy	Associate Editor	3	1	2
Gastroenterology	1292	Medical Doctor	3850	1	Cash or cash equivalent	Consulting Fee	HUMIRA		GI	Gastrointestinal Endoscopy	Associate Editor	3	1	2
Gastroenterology	1293	Medical Doctor	122.93	1	In-kind items and services	Travel and Lodging	HUMIRA		GI	Gastrointestinal Endoscopy	Associate Editor	3	1	2
Gastroenterology	1294	Medical Doctor	15.57	1	In-kind items and services	Food and Beverage	HUMIRA		GI	Gastrointestinal Endoscopy	Associate Editor	3	1	2
Gastroenterology	1295	Medical Doctor	550	1	Cash or cash equivalent	Consulting Fee	HUMIRA		GI	Gastrointestinal Endoscopy	Associate Editor	3	1	2
Gastroenterology	1296	Medical Doctor	78.69	1	In-kind items and services	Food and Beverage	HUMIRA		GI	Gastrointestinal Endoscopy	Associate Editor	3	1	2
Gastroenterology	1297	Medical Doctor	181	1	In-kind items and services	Travel and Lodging	HUMIRA		GI	Gastrointestinal Endoscopy	Associate Editor	3	1	2
Gastroenterology	1298	Medical Doctor	4.28	1	In-kind items and services	Food and Beverage	HUMIRA		GI	Gastrointestinal Endoscopy	Associate Editor	3	1	2
Gastroenterology	1299	Medical Doctor	3850	1	Cash or cash equivalent	Consulting Fee	HUMIRA		GI	Gastrointestinal Endoscopy	Associate Editor	3	1	2
Gastroenterology	1300	Medical Doctor	532.6	1	In-kind items and services	Travel and Lodging	HUMIRA		GI	Gastrointestinal Endoscopy	Associate Editor	3	1	2
Gastroenterology	1301	Medical Doctor	40.66	1	In-kind items and services	Food and Beverage	HUMIRA		GI	Gastrointestinal Endoscopy	Associate Editor	3	1	2
Gastroenterology	1302	Medical Doctor	110.52	1	In-kind items and services	Food and Beverage	HUMIRA		GI	Gastrointestinal Endoscopy	Associate Editor	3	1	2
Gastroenterology	1303	Medical Doctor	275	1	Cash or cash equivalent	Consulting Fee	HUMIRA		GI	Gastrointestinal Endoscopy	Associate Editor	3	1	2
Gastroenterology	1304	Medical Doctor	3850	1	Cash or cash equivalent	Consulting Fee	HUMIRA		GI	Gastrointestinal Endoscopy	Associate Editor	3	1	2
Gastroenterology	1305	Medical Doctor	227.3	1	In-kind items and services	Travel and Lodging	HUMIRA		GI	Gastrointestinal Endoscopy	Associate Editor	3	1	2
Gastroenterology	1306	Medical Doctor	3300	1	Cash or cash equivalent	Consulting Fee	HUMIRA		GI	Gastrointestinal Endoscopy	Associate Editor	3	1	2
Gastroenterology	1307	Medical Doctor	3850	1	Cash or cash equivalent	Consulting Fee	HUMIRA		GI	Gastrointestinal Endoscopy	Associate Editor	3	1	2
Gastroenterology	1308	Medical Doctor	88.37	1	In-kind items and services	Food and Beverage	HUMIRA		GI	Gastrointestinal Endoscopy	Associate Editor	3	1	2
Gastroenterology	1309	Medical Doctor	367.7	1	In-kind items and services	Travel and Lodging	HUMIRA		GI	Gastrointestinal Endoscopy	Associate Editor	3	1	2
Gastroenterology	1310	Medical Doctor	4125	1	Cash or cash equivalent	Consulting Fee	HUMIRA		GI	Gastrointestinal Endoscopy	Associate Editor	3	1	2
Gastroenterology	1311	Medical Doctor	936.2	1	In-kind items and services	Travel and Lodging	HUMIRA		GI	Gastrointestinal Endoscopy	Associate Editor	3	1	2
Gastroenterology	1312	Medical Doctor	322.92	1	In-kind items and services	Travel and Lodging	HUMIRA		GI	Gastrointestinal Endoscopy	Associate Editor	3	1	2
Gastroenterology	1313	Medical Doctor	31.92	1	In-kind items and services	Food and Beverage	HUMIRA		GI	Gastrointestinal Endoscopy	Associate Editor	3	1	2
Gastroenterology	1314	Medical Doctor	105.54	1	In-kind items and services	Travel and Lodging	HUMIRA		GI	Gastrointestinal Endoscopy	Associate Editor	3	1	2
Gastroenterology	1315	Medical Doctor	1.15	1	In-kind items and services	Travel and Lodging	HUMIRA		GI	Gastrointestinal Endoscopy	Associate Editor	3	1	2
Gastroenterology	1316	Medical Doctor	177.3	1	In-kind items and services	Travel and Lodging	HUMIRA		GI	Gastrointestinal Endoscopy	Associate Editor	3	1	2
Gastroenterology	1317	Medical Doctor	33	1	In-kind items and services	Travel and Lodging	HUMIRA		GI	Gastrointestinal Endoscopy	Associate Editor	3	1	2
Gastroenterology	1318	Medical Doctor	391	1	In-kind items and services	Travel and Lodging	HUMIRA		GI	Gastrointestinal Endoscopy	Associate Editor	3	1	2
Gastroenterology	1319	Medical Doctor	313.12	1	In-kind items and services	Travel and Lodging	HUMIRA		GI	Gastrointestinal Endoscopy	Associate Editor	3	1	2
Gastroenterology	1320	Medical Doctor	26.56	1	In-kind items and services	Food and Beverage	HUMIRA		GI	Gastrointestinal Endoscopy	Associate Editor	3	1	2
Gastroenterology	1321	Medical Doctor	30.13	1	In-kind items and services	Food and Beverage	HUMIRA		GI	Gastrointestinal Endoscopy	Associate Editor	3	1	2
Gastroenterology	1322	Medical Doctor	122.14	1	In-kind items and services	Food and Beverage	HUMIRA		GI	Gastrointestinal Endoscopy	Associate Editor	3	1	2
Gastroenterology	1323	Medical Doctor	148.2	1	In-kind items and services	Travel and Lodging	HUMIRA		GI	Gastrointestinal Endoscopy	Associate Editor	3	1	2
Gastroenterology	1324	Medical Doctor	12.38	1	In-kind items and services	Food and Beverage	HUMIRA		GI	Gastrointestinal Endoscopy	Associate Editor	3	1	2
Gastroenterology	1325	Medical Doctor	3850	1	Cash or cash equivalent	Consulting Fee	HUMIRA		GI	Gastrointestinal Endoscopy	Associate Editor	3	1	2
Gastroenterology	1326	Medical Doctor	331	1	In-kind items and services	Travel and Lodging	HUMIRA		GI	Gastrointestinal Endoscopy	Associate Editor	3	1	2
Gastroenterology	1327	Medical Doctor	122.93	1	In-kind items and services	Travel and Lodging	HUMIRA		GI	Gastrointestinal Endoscopy	Associate Editor	3	1	2
Gastroenterology	1328	Medical Doctor	135.59	1	In-kind items and services	Travel and Lodging	HUMIRA		GI	Gastrointestinal Endoscopy	Associate Editor	3	1	2
Gastroenterology	1329	Medical Doctor	234.2	1	In-kind items and services	Travel and Lodging	HUMIRA		GI	Gastrointestinal Endoscopy	Associate Editor	3	1	2
Gastroenterology	1330	Medical Doctor	39	1	In-kind items and services	Travel and Lodging	HUMIRA		GI	Gastrointestinal Endoscopy	Associate Editor	3	1	2
Gastroenterology	1331	Medical Doctor	67.98	1	In-kind items and services	Food and Beverage	HUMIRA		GI	Gastrointestinal Endoscopy	Associate Editor	3	1	2
Gastroenterology	1332	Medical Doctor	63	1	In-kind items and services	Travel and Lodging	HUMIRA		GI	Gastrointestinal Endoscopy	Associate Editor	3	1	2
Gastroenterology	1333	Medical Doctor	38	1	In-kind items and services	Travel and Lodging	HUMIRA		GI	Gastrointestinal Endoscopy	Associate Editor	3	1	2
Gastroenterology	1334	Medical Doctor	3850	1	Cash or cash equivalent	Consulting Fee	HUMIRA		GI	Gastrointestinal Endoscopy	Associate Editor	3	1	2
Gastroenterology	1335	Medical Doctor	96.04	1	In-kind items and services	Food and Beverage	HUMIRA		GI	Gastrointestinal Endoscopy	Associate Editor	3	1	2
Gastroenterology	1336	Medical Doctor	3850	1	Cash or cash equivalent	Consulting Fee	HUMIRA		GI	Gastrointestinal Endoscopy	Associate Editor	3	1	2
Gastroenterology	1337	Medical Doctor	3850	1	Cash or cash equivalent	Consulting Fee	HUMIRA		GI	Gastrointestinal Endoscopy	Associate Editor	3	1	2
Gastroenterology	1338	Medical Doctor	784.7	1	In-kind items and services	Travel and Lodging	HUMIRA		GI	Gastrointestinal Endoscopy	Associate Editor	3	1	2
Gastroenterology	1339	Medical Doctor	255.28	1	In-kind items and services	Travel and Lodging	HUMIRA		GI	Gastrointestinal Endoscopy	Associate Editor	3	1	2
Gastroenterology	1340	Medical Doctor	71	1	In-kind items and services	Travel and Lodging	HUMIRA		GI	Gastrointestinal Endoscopy	Associate Editor	3	1	2
Gastroenterology	1341	Medical Doctor	3850	1	Cash or cash equivalent	Consulting Fee	HUMIRA		GI	Gastrointestinal Endoscopy	Associate Editor	3	1	2
Gastroenterology	1342	Medical Doctor	335	1	In-kind items and services	Travel and Lodging	HUMIRA		GI	Gastrointestinal Endoscopy	Associate Editor	3	1	2
Gastroenterology	1343	Medical Doctor	46.38	1	In-kind items and services	Food and Beverage	HUMIRA		GI	Gastrointestinal Endoscopy	Associate Editor	3	1	2
Gastroenterology	1344	Medical Doctor	39.99	1	In-kind items and services	Travel and Lodging	HUMIRA		GI	Gastrointestinal Endoscopy	Associate Editor	3	1	2
Gastroenterology	1345	Medical Doctor	240.7	1	In-kind items and services	Travel and Lodging	HUMIRA		GI	Gastrointestinal Endoscopy	Associate Editor	3	1	2
Gastroenterology	1346	Medical Doctor	190.55	1	In-kind items and services	Travel and Lodging	HUMIRA		GI	Gastrointestinal Endoscopy	Associate Editor	3	1	2
Gastroenterology	1347	Medical Doctor	107.96	1	In-kind items and services	Travel and Lodging	HUMIRA		GI	Gastrointestinal Endoscopy	Associate Editor	3	1	2
Gastroenterology	1348	Medical Doctor	338.08	1	In-kind items and services	Travel and Lodging	HUMIRA		GI	Gastrointestinal Endoscopy	Associate Editor	3	1	2
Gastroenterology	1349	Medical Doctor	321.51	1	In-kind items and services	Travel and Lodging	HUMIRA		GI	Gastrointestinal Endoscopy	Associate Editor	3	1	2
Gastroenterology	1350	Medical Doctor	656.14	1	In-kind items and services	Travel and Lodging	HUMIRA		GI	Gastrointestinal Endoscopy	Associate Editor	3	1	2
Gastroenterology	1351	Medical Doctor	81.36	1	In-kind items and services	Food and Beverage	HUMIRA		GI	Gastrointestinal Endoscopy	Associate Editor	3	1	2
Gastroenterology	1352	Medical Doctor	3850	1	Cash or cash equivalent	Consulting Fee	HUMIRA		GI	Gastrointestinal Endoscopy	Associate Editor	3	1	2
Gastroenterology	1353	Medical Doctor	597.56	1	In-kind items and services	Travel and Lodging	HUMIRA		GI	Gastrointestinal Endoscopy	Associate Editor	3	1	2
Gastroenterology	1354	Medical Doctor	25.68	1	In-kind items and services	Food and Beverage	HUMIRA		GI	Gastrointestinal Endoscopy	Associate Editor	3	1	2
Gastroenterology	1355	Medical Doctor	67	1	In-kind items and services	Travel and Lodging	HUMIRA		GI	Gastrointestinal Endoscopy	Associate Editor	3	1	2
Gastroenterology	1356	Medical Doctor	676.88	1	In-kind items and services	Travel and Lodging	HUMIRA		GI	Gastrointestinal Endoscopy	Associate Editor	3	1	2
Gastroenterology	1357	Medical Doctor	92.28	1	In-kind items and services	Food and Beverage	HUMIRA		GI	Gastrointestinal Endoscopy	Associate Editor	3	1	2
Gastroenterology	1358	Medical Doctor	524.7	1	In-kind items and services	Travel and Lodging	HUMIRA		GI	Gastrointestinal Endoscopy	Associate Editor	3	1	2
Gastroenterology	1359	Medical Doctor	246.99	1	In-kind items and services	Travel and Lodging	HUMIRA		GI	Gastrointestinal Endoscopy	Associate Editor	3	1	2
Gastroenterology	1360	Medical Doctor	4.37	1	In-kind items and services	Food and Beverage	HUMIRA		GI	Gastrointestinal Endoscopy	Associate Editor	3	1	2
Gastroenterology	1361	Medical Doctor	10.1	1	In-kind items and services	Food and Beverage	HUMIRA		GI	Gastrointestinal Endoscopy	Associate Editor	3	1	2
Gastroenterology	1362	Medical Doctor	3850	1	Cash or cash equivalent	Consulting Fee	HUMIRA		GI	Gastrointestinal Endoscopy	Associate Editor	3	1	2
Gastroenterology	1363	Medical Doctor	377.48	1	In-kind items and services	Travel and Lodging	HUMIRA		GI	Gastrointestinal Endoscopy	Associate Editor	3	1	2
Gastroenterology	1364	Medical Doctor	11.28	1	In-kind items and services	Food and Beverage	HUMIRA		GI	Gastrointestinal Endoscopy	Associate Editor	3	1	2
Gastroenterology	1365	Medical Doctor	332.7	1	In-kind items and services	Travel and Lodging	HUMIRA		GI	Gastrointestinal Endoscopy	Associate Editor	3	1	2
Gastroenterology	1366	Medical Doctor	213.23	1	In-kind items and services	Travel and Lodging	HUMIRA		GI	Gastrointestinal Endoscopy	Associate Editor	3	1	2
Gastroenterology	1367	Medical Doctor	25	1	In-kind items and services	Travel and Lodging	HUMIRA		GI	Gastrointestinal Endoscopy	Associate Editor	3	1	2
Gastroenterology	1368	Medical Doctor	14.67	1	In-kind items and services	Food and Beverage	HUMIRA		GI	Gastrointestinal Endoscopy	Associate Editor	3	1	2
Gastroenterology	1369	Medical Doctor	25	1	In-kind items and services	Travel and Lodging	HUMIRA		GI	Gastrointestinal Endoscopy	Associate Editor	3	1	2
Gastroenterology	1370	Medical Doctor	279.45	1	In-kind items and services	Travel and Lodging	HUMIRA		GI	Gastrointestinal Endoscopy	Associate Editor	3	1	2
Gastroenterology	1371	Medical Doctor	378.6	1	In-kind items and services	Travel and Lodging	HUMIRA		GI	Gastrointestinal Endoscopy	Associate Editor	3	1	2
Gastroenterology	1372	Medical Doctor	110.66	1	In-kind items and services	Food and Beverage	HUMIRA		GI	Gastrointestinal Endoscopy	Associate Editor	3	1	2
Gastroenterology	1373	Medical Doctor	25	1	In-kind items and services	Travel and Lodging	HUMIRA		GI	Gastrointestinal Endoscopy	Associate Editor	3	1	2
Gastroenterology	1374	Medical Doctor	25	1	In-kind items and services	Travel and Lodging	HUMIRA		GI	Gastrointestinal Endoscopy	Associate Editor	3	1	2
Gastroenterology	1375	Medical Doctor	4.03	1	In-kind items and services	Travel and Lodging	HUMIRA		GI	Gastrointestinal Endoscopy	Associate Editor	3	1	2
Gastroenterology	1376	Medical Doctor	529.7	1	In-kind items and services	Travel and Lodging	HUMIRA		GI	Gastrointestinal Endoscopy	Associate Editor	3	1	2
Gastroenterology	1377	Medical Doctor	96.94	1	In-kind items and services	Food and Beverage	HUMIRA		GI	Gastrointestinal Endoscopy	Associate Editor	3	1	2
Gastroenterology	1378	Medical Doctor	125	1	In-kind items and services	Food and Beverage	HUMIRA		GI	Gastrointestinal Endoscopy	Associate Editor	3	1	2
Gastroenterology	1379	Medical Doctor	112.65	1	In-kind items and services	Travel and Lodging	HUMIRA		GI	Gastrointestinal Endoscopy	Associate Editor	3	1	2
Gastroenterology	1380	Medical Doctor	112.65	1	In-kind items and services	Travel and Lodging	HUMIRA		GI	Gastrointestinal Endoscopy	Associate Editor	3	1	2
Gastroenterology	1381	Medical Doctor	3850	1	Cash or cash equivalent	Consulting Fee	HUMIRA		GI	Gastrointestinal Endoscopy	Associate Editor	3	1	2
Gastroenterology	1382	Medical Doctor	111	1	In-kind items and services	Food and Beverage	HUMIRA		GI	Gastrointestinal Endoscopy	Associate Editor	3	1	2
Gastroenterology	1383	Medical Doctor	3850	1	Cash or cash equivalent	Consulting Fee	HUMIRA		GI	Gastrointestinal Endoscopy	Associate Editor	3	1	2
Gastroenterology	1384	Medical Doctor	117	1	In-kind items and services	Travel and Lodging	HUMIRA		GI	Gastrointestinal Endoscopy	Associate Editor	3	1	2
Gastroenterology	1385	Medical Doctor	440.04	1	In-kind items and services	Travel and Lodging	HUMIRA		GI	Gastrointestinal Endoscopy	Associate Editor	3	1	2
Gastroenterology	1386	Medical Doctor	3850	1	Cash or cash equivalent	Consulting Fee	HUMIRA		GI	Gastrointestinal Endoscopy	Associate Editor	3	1	2
Gastroenterology	1387	Medical Doctor	13.12	1	In-kind items and services	Food and Beverage	HUMIRA		GI	Gastrointestinal Endoscopy	Associate Editor	3	1	2
Gastroenterology	1388	Medical Doctor	308.48	1	In-kind items and services	Travel and Lodging	HUMIRA		GI	Gastrointestinal Endoscopy	Associate Editor	3	1	2
Gastroenterology	1389	Medical Doctor	3850	1	Cash or cash equivalent	Consulting Fee	HUMIRA		GI	Gastrointestinal Endoscopy	Associate Editor	3	1	2
Gastroenterology	1390	Medical Doctor	2500	1	Cash or cash equivalent	Consulting Fee	CIMZIA		GI	Gastrointestinal Endoscopy	Associate Editor	3	1	2
Gastroenterology	1391	Medical Doctor	2500	1	Cash or cash equivalent	Consulting Fee	CIMZIA		GI	Gastrointestinal Endoscopy	Associate Editor	3	1	2
Gastroenterology	1392	Medical Doctor	420	1	In-kind items and services	Education	CIMZIA		GI	Gastrointestinal Endoscopy	Associate Editor	3	1	2
Gastroenterology	1393	Medical Doctor	4000	1	Cash or cash equivalent	Consulting Fee	CIMZIA		GI	Gastrointestinal Endoscopy	Associate Editor	3	1	2
Gastroenterology	1394	Medical Doctor	400	1	In-kind items and services	Education	CIMZIA		GI	Gastrointestinal Endoscopy	Associate Editor	3	1	2
Gastroenterology	1395	Medical Doctor	3500	1	Cash or cash equivalent	Consulting Fee			GI	Gastrointestinal Endoscopy	Associate Editor	3	1	2
Gastroenterology	1396	Medical Doctor	651.4	1	In-kind items and services	Travel and Lodging			GI	Gastrointestinal Endoscopy	Associate Editor	3	1	2
Gastroenterology	1397	Medical Doctor	151.2	1	In-kind items and services	Travel and Lodging			GI	Gastrointestinal Endoscopy	Associate Editor	3	1	2
Gastroenterology	1398	Medical Doctor	2100	1	Cash or cash equivalent	Consulting Fee			GI	Gastrointestinal Endoscopy	Associate Editor	3	1	2
Gastroenterology	1399	Medical Doctor	396.53	1	In-kind items and services	Education			GI	Gastrointestinal Endoscopy	Associate Editor	3	1	2
Gastroenterology	1400	Medical Doctor	565.03	1	In-kind items and services	Education			GI	Gastrointestinal Endoscopy	Associate Editor	3	1	2
Gastroenterology	1401	Medical Doctor	55.07	1	In-kind items and services	Food and Beverage	ENTYVIO		GI	Gastrointestinal Endoscopy	Associate Editor	3	1	2
Gastroenterology	1402	Medical Doctor	1800	1	Cash or cash equivalent	Consulting Fee			GI	Gastrointestinal Endoscopy	Associate Editor	3	1	2
Gastroenterology	1403	Medical Doctor	2800	1	Cash or cash equivalent	Consulting Fee	ENTYVIO		GI	Gastrointestinal Endoscopy	Associate Editor	3	1	2
Gastroenterology	1404	Medical Doctor	4.24	1	In-kind items and services	Food and Beverage	ENTYVIO		GI	Gastrointestinal Endoscopy	Associate Editor	3	1	2
Gastroenterology	1405	Medical Doctor	125	1	In-kind items and services	Education			GI	Gastrointestinal Endoscopy	Associate Editor	3	1	2
Gastroenterology	1406	Medical Doctor	289.28	1	Cash or cash equivalent	Education			GI	Gastrointestinal Endoscopy	Associate Editor	3	1	2
Gastroenterology	1407	Medical Doctor	181.93	1	Cash or cash equivalent	Education			GI	Gastrointestinal Endoscopy	Associate Editor	3	1	2
Gastroenterology	1408	Medical Doctor	290.08	1	In-kind items and services	Travel and Lodging	ENTYVIO		GI	Gastrointestinal Endoscopy	Associate Editor	3	1	2
Gastroenterology	1409	Medical Doctor	457	1	In-kind items and services	Travel and Lodging	ENTYVIO		GI	Gastrointestinal Endoscopy	Associate Editor	3	1	2
Gastroenterology	1410	Medical Doctor	6900	1	Cash or cash equivalent	Consulting Fee	ENTYVIO		GI	Gastrointestinal Endoscopy	Associate Editor	3	1	2
Gastroenterology	1411	Medical Doctor	38.11	1	In-kind items and services	Food and Beverage	ENTYVIO		GI	Gastrointestinal Endoscopy	Associate Editor	3	1	2
Gastroenterology	1412	Medical Doctor	760.7	1	Cash or cash equivalent	Education			GI	Gastrointestinal Endoscopy	Associate Editor	3	1	2
Gastroenterology	1413	Medical Doctor	296	1	Cash or cash equivalent	Education			GI	Gastrointestinal Endoscopy	Associate Editor	3	1	2
Gastroenterology	1414	Medical Doctor	92.67	1	In-kind items and services	Education			GI	Gastrointestinal Endoscopy	Associate Editor	3	1	2
Gastroenterology	1415	Medical Doctor	63	1	Cash or cash equivalent	Education			GI	Gastrointestinal Endoscopy	Associate Editor	3	1	2
Gastroenterology	1416	Medical Doctor	21	1	Cash or cash equivalent	Education			GI	Gastrointestinal Endoscopy	Associate Editor	3	1	2
Gastroenterology	1417	Medical Doctor	4250	1	Cash or cash equivalent	Education			GI	Gastrointestinal Endoscopy	Associate Editor	3	1	2
Gastroenterology	1418	Medical Doctor	4250	1	Cash or cash equivalent	Education			GI	Gastrointestinal Endoscopy	Associate Editor	3	1	2
Gastroenterology	1419	Medical Doctor	38	1	In-kind items and services	Travel and Lodging	HUMIRA		GI	Gastrointestinal Endoscopy	Associate Editor	3	1	2
Gastroenterology	1420	Medical Doctor	3500	1	Cash or cash equivalent	Consulting Fee	REMICADE		GI	American Journal of Gastroenterology	Associate Editor	3	1	2
Gastroenterology	1421	Medical Doctor	15.57	1	In-kind items and services	Food and Beverage	HUMIRA		GI	American Journal of Gastroenterology	Associate Editor	3	1	2
Gastroenterology	1422	Medical Doctor	500	1	Cash or cash equivalent	Consulting Fee	HUMIRA		GI	American Journal of Gastroenterology	Associate Editor	3	1	2
Gastroenterology	1423	Medical Doctor	350	1	Cash or cash equivalent	Consulting Fee	HUMIRA		GI	American Journal of Gastroenterology	Associate Editor	3	1	2
Gastroenterology	1424	Medical Doctor	500	1	Cash or cash equivalent	Consulting Fee	HUMIRA		GI	American Journal of Gastroenterology	Associate Editor	3	1	2
Gastroenterology	1425	Medical Doctor	2750	1	Cash or cash equivalent	Consulting Fee	HUMIRA		GI	American Journal of Gastroenterology	Associate Editor	3	1	2
Gastroenterology	1426	Medical Doctor	5500	1	Cash or cash equivalent	Consulting Fee	HUMIRA		GI	American Journal of Gastroenterology	Associate Editor	3	1	2
Gastroenterology	1427	Medical Doctor	142.8	1	In-kind items and services	Travel and Lodging	HUMIRA		GI	American Journal of Gastroenterology	Associate Editor	3	1	2
Gastroenterology	1428	Medical Doctor	978.12	1	In-kind items and services	Travel and Lodging	HUMIRA		GI	American Journal of Gastroenterology	Associate Editor	3	1	2
Gastroenterology	1429	Medical Doctor	33	1	In-kind items and services	Travel and Lodging	HUMIRA		GI	American Journal of Gastroenterology	Associate Editor	3	1	2
Gastroenterology	1430	Medical Doctor	142.8	1	In-kind items and services	Travel and Lodging	HUMIRA		GI	American Journal of Gastroenterology	Associate Editor	3	1	2
Gastroenterology	1431	Medical Doctor	8.73	1	In-kind items and services	Food and Beverage	HUMIRA		GI	American Journal of Gastroenterology	Associate Editor	3	1	2
Gastroenterology	1432	Medical Doctor	8.73	1	In-kind items and services	Food and Beverage	HUMIRA		GI	American Journal of Gastroenterology	Associate Editor	3	1	2
Gastroenterology	1433	Medical Doctor	33.27	1	In-kind items and services	Food and Beverage	HUMIRA		GI	American Journal of Gastroenterology	Associate Editor	3	1	2
Gastroenterology	1434	Medical Doctor	142.8	1	In-kind items and services	Travel and Lodging	HUMIRA		GI	American Journal of Gastroenterology	Associate Editor	3	1	2
Gastroenterology	1435	Medical Doctor	26.56	1	In-kind items and services	Food and Beverage	HUMIRA		GI	American Journal of Gastroenterology	Associate Editor	3	1	2
Gastroenterology	1436	Medical Doctor	30.13	1	In-kind items and services	Food and Beverage	HUMIRA		GI	American Journal of Gastroenterology	Associate Editor	3	1	2
Gastroenterology	1437	Medical Doctor	227.3	1	In-kind items and services	Travel and Lodging	HUMIRA		GI	American Journal of Gastroenterology	Associate Editor	3	1	2
Gastroenterology	1438	Medical Doctor	3250	1	Cash or cash equivalent	Consulting Fee	HUMIRA		GI	American Journal of Gastroenterology	Associate Editor	3	1	2
Gastroenterology	1439	Medical Doctor	50.34	1	In-kind items and services	Travel and Lodging	HUMIRA		GI	American Journal of Gastroenterology	Associate Editor	3	1	2
Gastroenterology	1440	Medical Doctor	624.05	1	In-kind items and services	Travel and Lodging	HUMIRA		GI	American Journal of Gastroenterology	Associate Editor	3	1	2
Gastroenterology	1441	Medical Doctor	313.12	1	In-kind items and services	Travel and Lodging	HUMIRA		GI	American Journal of Gastroenterology	Associate Editor	3	1	2
Gastroenterology	1442	Medical Doctor	93	1	In-kind items and services	Travel and Lodging	HUMIRA		GI	American Journal of Gastroenterology	Associate Editor	3	1	2
Gastroenterology	1443	Medical Doctor	5.75	1	In-kind items and services	Travel and Lodging	HUMIRA		GI	American Journal of Gastroenterology	Associate Editor	3	1	2
Gastroenterology	1444	Medical Doctor	9024.75	1	In-kind items and services	Travel and Lodging	HUMIRA		GI	American Journal of Gastroenterology	Associate Editor	3	1	2
Gastroenterology	1445	Medical Doctor	1500	1	Cash or cash equivalent	Consulting Fee	HUMIRA		GI	American Journal of Gastroenterology	Associate Editor	3	1	2
Gastroenterology	1446	Medical Doctor	234.31	1	In-kind items and services	Travel and Lodging	HUMIRA		GI	American Journal of Gastroenterology	Associate Editor	3	1	2
Gastroenterology	1447	Medical Doctor	387.97	1	Cash or cash equivalent	Travel and Lodging	GED-0301		GI	American Journal of Gastroenterology	Associate Editor	3	1	2
Gastroenterology	1448	Medical Doctor	387.97	1	Cash or cash equivalent	Travel and Lodging	GED-0301		GI	American Journal of Gastroenterology	Associate Editor	3	1	2
Gastroenterology	1449	Medical Doctor	45	1	Cash or cash equivalent	Travel and Lodging	GED-0301		GI	American Journal of Gastroenterology	Associate Editor	3	1	2
Gastroenterology	1450	Medical Doctor	5625	1	Cash or cash equivalent	Consulting Fee	GED-0301		GI	American Journal of Gastroenterology	Associate Editor	3	1	2
Gastroenterology	1451	Medical Doctor	443.12	1	Cash or cash equivalent	Travel and Lodging	GED-0301		GI	American Journal of Gastroenterology	Associate Editor	3	1	2
Gastroenterology	1452	Medical Doctor	303.18	1	Cash or cash equivalent	Food and Beverage	GED-0301		GI	American Journal of Gastroenterology	Associate Editor	3	1	2
Gastroenterology	1453	Medical Doctor	9378.2	1	Cash or cash equivalent	Travel and Lodging	GED-0301		GI	American Journal of Gastroenterology	Associate Editor	3	1	2
Gastroenterology	1454	Medical Doctor	3000	1	Cash or cash equivalent	Consulting Fee			GI	American Journal of Gastroenterology	Associate Editor	3	1	2
Gastroenterology	1455	Medical Doctor	3000	1	Cash or cash equivalent	Consulting Fee			GI	American Journal of Gastroenterology	Associate Editor	3	1	2
Gastroenterology	1456	Medical Doctor	608.4	1	Cash or cash equivalent	Travel and Lodging			GI	American Journal of Gastroenterology	Associate Editor	3	1	2
Gastroenterology	1457	Medical Doctor	2300	1	In-kind items and services	Education	CIMZIA		GI	American Journal of Gastroenterology	Associate Editor	3	1	2
Gastroenterology	1458	Medical Doctor	2500	1	Cash or cash equivalent	Consulting Fee	CIMZIA		GI	American Journal of Gastroenterology	Associate Editor	3	1	2
Gastroenterology	1459	Medical Doctor	2500	1	Cash or cash equivalent	Consulting Fee	CIMZIA		GI	American Journal of Gastroenterology	Associate Editor	3	1	2
Gastroenterology	1460	Medical Doctor	420	1	In-kind items and services	Education	CIMZIA		GI	American Journal of Gastroenterology	Associate Editor	3	1	2
Gastroenterology	1461	Medical Doctor	400	1	In-kind items and services	Education	CIMZIA		GI	American Journal of Gastroenterology	Associate Editor	3	1	2
Gastroenterology	1462	Medical Doctor	2300	1	In-kind items and services	Education	CIMZIA		GI	American Journal of Gastroenterology	Associate Editor	3	1	2
Gastroenterology	1463	Medical Doctor	400	1	In-kind items and services	Education	CIMZIA		GI	American Journal of Gastroenterology	Associate Editor	3	1	2
Gastroenterology	1464	Medical Doctor	145.64	1	In-kind items and services	Food and Beverage	CIMZIA		GI	American Journal of Gastroenterology	Associate Editor	3	1	2
Internal Medicine	1465	Medical Doctor	91	1	In-kind items and services	Food and Beverage		BILIARY DEVICES	Internal	Mayo Clinic Proceedings	Associate Editor	3	1	2
Internal Medicine	1466	Medical Doctor	8.44	1	In-kind items and services	Food and Beverage		BILIARY DEVICES	Internal	Mayo Clinic Proceedings	Associate Editor	3	1	2
Internal Medicine	1467	Medical Doctor	100	1	In-kind items and services	Food and Beverage		BILIARY DEVICES	Internal	Mayo Clinic Proceedings	Associate Editor	3	1	2
Internal Medicine	1468	Medical Doctor	9.32	1	In-kind items and services	Food and Beverage		OTHER	Internal	Mayo Clinic Proceedings	Associate Editor	3	1	2
Internal Medicine	1469	Medical Doctor	2250	1	Cash or cash equivalent	Consulting Fee		BILIARY DEVICES	Internal	Mayo Clinic Proceedings	Associate Editor	3	1	2
Internal Medicine	1470	Medical Doctor	335.75	1	Cash or cash equivalent	Travel and Lodging		BILIARY DEVICES	Internal	Mayo Clinic Proceedings	Associate Editor	3	1	2
Internal Medicine	1471	Medical Doctor	1500	1	Cash or cash equivalent	Consulting Fee		BILIARY DEVICES	Internal	Mayo Clinic Proceedings	Associate Editor	3	1	2
Internal Medicine	1472	Medical Doctor	90.25	1	In-kind items and services	Food and Beverage		OTHER	Internal	Mayo Clinic Proceedings	Associate Editor	3	1	2
Internal Medicine	1473	Medical Doctor	32.35	1	In-kind items and services	Food and Beverage		BILIARY DEVICES	Internal	Mayo Clinic Proceedings	Associate Editor	3	1	2
Internal Medicine	1474	Medical Doctor	8.25	1	In-kind items and services	Food and Beverage		BILIARY DEVICES	Internal	Mayo Clinic Proceedings	Associate Editor	3	1	2
Internal Medicine	1475	Medical Doctor	8.25	1	In-kind items and services	Food and Beverage		BILIARY DEVICES	Internal	Mayo Clinic Proceedings	Associate Editor	3	1	2
Internal Medicine	1476	Medical Doctor	8.75	1	In-kind items and services	Food and Beverage		BILIARY DEVICES	Internal	Mayo Clinic Proceedings	Associate Editor	3	1	2
Internal Medicine	1477	Medical Doctor	29.77	1	In-kind items and services	Food and Beverage		BILIARY DEVICES	Internal	Mayo Clinic Proceedings	Associate Editor	3	1	2
Internal Medicine	1478	Medical Doctor	81.58	1	In-kind items and services	Food and Beverage		BILIARY DEVICES	Internal	Mayo Clinic Proceedings	Associate Editor	3	1	2
Internal Medicine	1479	Medical Doctor	22.85	1	In-kind items and services	Food and Beverage		BILIARY DEVICES	Internal	Mayo Clinic Proceedings	Associate Editor	3	1	2
Internal Medicine	1480	Medical Doctor	83.34	1	In-kind items and services	Food and Beverage		BILIARY DEVICES	Internal	Mayo Clinic Proceedings	Associate Editor	3	1	2
Internal Medicine	1481	Medical Doctor	14.25	1	In-kind items and services	Food and Beverage		BILIARY DEVICES	Internal	Mayo Clinic Proceedings	Associate Editor	3	1	2
Internal Medicine	1482	Medical Doctor	15.8	1	In-kind items and services	Food and Beverage		BILIARY DEVICES	Internal	Mayo Clinic Proceedings	Associate Editor	3	1	2
Internal Medicine	1483	Medical Doctor	10.99	1	In-kind items and services	Food and Beverage		BILIARY DEVICES	Internal	Mayo Clinic Proceedings	Associate Editor	3	1	2
Internal Medicine	1484	Medical Doctor	750	1	Cash or cash equivalent	Consulting Fee		BILIARY DEVICES	Internal	Mayo Clinic Proceedings	Associate Editor	3	1	2
Internal Medicine	1485	Medical Doctor	65	1	In-kind items and services	Food and Beverage		BILIARY DEVICES	Internal	Mayo Clinic Proceedings	Associate Editor	3	1	2
Internal Medicine	1486	Medical Doctor	106.15	1	In-kind items and services	Food and Beverage		BILIARY DEVICES	Internal	Mayo Clinic Proceedings	Associate Editor	3	1	2
Internal Medicine	1487	Medical Doctor	76.57	1	In-kind items and services	Food and Beverage		BILIARY DEVICES	Internal	Mayo Clinic Proceedings	Associate Editor	3	1	2
Internal Medicine	1488	Medical Doctor	24.07	1	In-kind items and services	Food and Beverage		BILIARY DEVICES	Internal	Mayo Clinic Proceedings	Associate Editor	3	1	2
Internal Medicine	1489	Medical Doctor	16.88	1	In-kind items and services	Food and Beverage		METAL STENTS - G.I.	Internal	Mayo Clinic Proceedings	Associate Editor	3	1	2
Internal Medicine	1490	Medical Doctor	11.4	1	In-kind items and services	Food and Beverage		BILIARY DEVICES	Internal	Mayo Clinic Proceedings	Associate Editor	3	1	2
Internal Medicine	1491	Medical Doctor	53.72	1	In-kind items and services	Food and Beverage		OTHER	Internal	Mayo Clinic Proceedings	Associate Editor	3	1	2
Internal Medicine	1492	Medical Doctor	92.91	1	In-kind items and services	Food and Beverage		BILIARY DEVICES	Internal	Mayo Clinic Proceedings	Associate Editor	3	1	2
Internal Medicine	1493	Medical Doctor	96.76	1	In-kind items and services	Food and Beverage		BILIARY DEVICES	Internal	Mayo Clinic Proceedings	Associate Editor	3	1	2
Internal Medicine	1494	Medical Doctor	12.42	1	In-kind items and services	Food and Beverage		General Surgery	Internal	Mayo Clinic Proceedings	Associate Editor	3	1	2
Internal Medicine	1495	Medical Doctor	700	1	Cash or cash equivalent	Consulting Fee		Product in Development	Internal	Mayo Clinic Proceedings	Associate Editor	3	1	2
Internal Medicine	1496	Medical Doctor	1575	1	Cash or cash equivalent	Consulting Fee		Product in Development	Internal	Mayo Clinic Proceedings	Associate Editor	3	1	2
Internal Medicine	1497	Medical Doctor	8.57	1	In-kind items and services	Travel and Lodging		Product in Development	Internal	Mayo Clinic Proceedings	Associate Editor	3	1	2
Internal Medicine	1498	Medical Doctor	109.75	1	In-kind items and services	Food and Beverage		VIABIL Biliary Endoprosthesis	Internal	Mayo Clinic Proceedings	Associate Editor	3	1	2
Internal Medicine	1499	Medical Doctor	16.87	1	In-kind items and services	Travel and Lodging		Endoscopy Products	Internal	Mayo Clinic Proceedings	Associate Editor	3	1	2
Internal Medicine	1500	Medical Doctor	52.23	1	In-kind items and services	Food and Beverage		Endoscopy Products	Internal	Mayo Clinic Proceedings	Associate Editor	3	1	2
Internal Medicine	1501	Medical Doctor	134.44	1	In-kind items and services	Food and Beverage		Endoscopy Products	Internal	Mayo Clinic Proceedings	Associate Editor	3	1	2
Internal Medicine	1502	Medical Doctor	5.42	1	In-kind items and services	Travel and Lodging		Endoscopy Products	Internal	Mayo Clinic Proceedings	Associate Editor	3	1	2
Internal Medicine	1503	Medical Doctor	980	1	Cash or cash equivalent	Consulting Fee		Endoscopy Products	Internal	Mayo Clinic Proceedings	Associate Editor	3	1	2
Internal Medicine	1504	Medical Doctor	800	1	Cash or cash equivalent	Consulting Fee		Endoscopy Products	Internal	Mayo Clinic Proceedings	Associate Editor	3	1	2
Internal Medicine	1505	Medical Doctor	49.09	1	In-kind items and services	Food and Beverage		Endoscopy Products	Internal	Mayo Clinic Proceedings	Associate Editor	3	1	2
Internal Medicine	1506	Medical Doctor	47.76	1	In-kind items and services	Food and Beverage		Endoscopy Products	Internal	Mayo Clinic Proceedings	Associate Editor	3	1	2
Internal Medicine	1507	Medical Doctor	9.82	1	In-kind items and services	Food and Beverage		Endoscopy Products	Internal	Mayo Clinic Proceedings	Associate Editor	3	1	2
Internal Medicine	1508	Medical Doctor	1200	1	Cash or cash equivalent	Consulting Fee		Endoscopy Products	Internal	Mayo Clinic Proceedings	Associate Editor	3	1	2
Internal Medicine	1509	Medical Doctor	5880	1	Cash or cash equivalent	Consulting Fee		Endoscopy Products	Internal	Mayo Clinic Proceedings	Associate Editor	3	1	2
Internal Medicine	1510	Medical Doctor	24	1	In-kind items and services	Travel and Lodging		Endoscopy Products	Internal	Mayo Clinic Proceedings	Associate Editor	3	1	2
Internal Medicine	1511	Medical Doctor	222.88	1	In-kind items and services	Travel and Lodging		Endoscopy Products	Internal	Mayo Clinic Proceedings	Associate Editor	3	1	2
Internal Medicine	1512	Medical Doctor	17.25	1	In-kind items and services	Travel and Lodging		Endoscopy Products	Internal	Mayo Clinic Proceedings	Associate Editor	3	1	2
Internal Medicine	1513	Medical Doctor	125.44	1	In-kind items and services	Food and Beverage		Endoscopy Products	Internal	Mayo Clinic Proceedings	Associate Editor	3	1	2
Internal Medicine	1514	Medical Doctor	123.88	1	In-kind items and services	Food and Beverage		Endoscopy Products	Internal	Mayo Clinic Proceedings	Associate Editor	3	1	2
Internal Medicine	1515	Medical Doctor	6.96	1	In-kind items and services	Food and Beverage		Endoscopy Products	Internal	Mayo Clinic Proceedings	Associate Editor	3	1	2
Internal Medicine	1516	Medical Doctor	705	1	Cash or cash equivalent	Consulting Fee		Endoscopy Products	Internal	Mayo Clinic Proceedings	Associate Editor	3	1	2
Internal Medicine	1517	Medical Doctor	2115	1	Cash or cash equivalent	Consulting Fee		Endoscopy Products	Internal	Mayo Clinic Proceedings	Associate Editor	3	1	2
Internal Medicine	1518	Medical Doctor	980	1	Cash or cash equivalent	Consulting Fee		Endoscopy Products	Internal	Mayo Clinic Proceedings	Associate Editor	3	1	2
Internal Medicine	1519	Medical Doctor	25.15	1	In-kind items and services	Food and Beverage		Endoscopy Products	Internal	Mayo Clinic Proceedings	Associate Editor	3	1	2
Internal Medicine	1520	Medical Doctor	600	1	Cash or cash equivalent	Consulting Fee		Endoscopy Products	Internal	Mayo Clinic Proceedings	Associate Editor	3	1	2
Internal Medicine	1521	Medical Doctor	262.2	1	In-kind items and services	Travel and Lodging		Endoscopy Products	Internal	Mayo Clinic Proceedings	Associate Editor	3	1	2
Internal Medicine	1522	Medical Doctor	182.26	1	In-kind items and services	Travel and Lodging		Endoscopy Products	Internal	Mayo Clinic Proceedings	Associate Editor	3	1	2
Internal Medicine	1523	Medical Doctor	80.6	1	In-kind items and services	Food and Beverage		Endoscopy Products	Internal	Mayo Clinic Proceedings	Associate Editor	3	1	2
Internal Medicine	1524	Medical Doctor	6	1	In-kind items and services	Food and Beverage		Endoscopy Products	Internal	Mayo Clinic Proceedings	Associate Editor	3	1	2
Internal Medicine	1525	Medical Doctor	6.58	1	In-kind items and services	Food and Beverage		Endoscopy Products	Internal	Mayo Clinic Proceedings	Associate Editor	3	1	2
Internal Medicine	1526	Medical Doctor	8.08	1	In-kind items and services	Food and Beverage		Endoscopy Products	Internal	Mayo Clinic Proceedings	Associate Editor	3	1	2
Internal Medicine	1527	Medical Doctor	2000	1	Cash or cash equivalent	Education		ESC - Endoscopic Ultrasound	Internal	Mayo Clinic Proceedings	Associate Editor	3	1	2
Internal Medicine	1528	Medical Doctor	46.83	1	Cash or cash equivalent	Food and Beverage		ESC - Endoscopic Ultrasound	Internal	Mayo Clinic Proceedings	Associate Editor	3	1	2
Internal Medicine	1529	Medical Doctor	400	1	Cash or cash equivalent	Consulting Fee		Endoscopy	Internal	Mayo Clinic Proceedings	Associate Editor	3	1	2
Internal Medicine	1530	Medical Doctor	410.55	1	Cash or cash equivalent	Travel and Lodging		ESC - Endoscopic Ultrasound	Internal	Mayo Clinic Proceedings	Associate Editor	3	1	2
Internal Medicine	1531	Medical Doctor	10.23	1	Cash or cash equivalent	Food and Beverage		ESC - Metal Stents - Non-Biliary	Internal	Mayo Clinic Proceedings	Associate Editor	3	1	2
Internal Medicine	1532	Medical Doctor	4.49	1	Cash or cash equivalent	Food and Beverage		ESC - Sphincterotomy	Internal	Mayo Clinic Proceedings	Associate Editor	3	1	2
Internal Medicine	1533	Medical Doctor	11.89	1	Cash or cash equivalent	Food and Beverage		ESC - Endoscopic Ultrasound	Internal	Mayo Clinic Proceedings	Associate Editor	3	1	2
Internal Medicine	1534	Medical Doctor	15.56	1	Cash or cash equivalent	Food and Beverage		ESC - Biliary	Internal	Mayo Clinic Proceedings	Associate Editor	3	1	2
Gastroenterology	1535	Medical Doctor	14.24	1	In-kind items and services	Food and Beverage	SANDOSTATIN LAR		GI	Diseases of the Colon & Rectum	Associate Editor	3	1	2
Gastroenterology	1536	Medical Doctor	12.06	1	In-kind items and services	Food and Beverage	AFINITOR		GI	Diseases of the Colon & Rectum	Associate Editor	3	1	2
Gastroenterology	1537	Medical Doctor	10.29	1	In-kind items and services	Food and Beverage	ARANESP		GI	Diseases of the Colon & Rectum	Associate Editor	3	1	2
Gastroenterology	1538	Medical Doctor	17.96	1	In-kind items and services	Food and Beverage	KYPROLIS		GI	Diseases of the Colon & Rectum	Associate Editor	3	1	2
Gastroenterology	1539	Medical Doctor	11.84	1	In-kind items and services	Food and Beverage	KYPROLIS		GI	Diseases of the Colon & Rectum	Associate Editor	3	1	2
Gastroenterology	1540	Medical Doctor	12.54	1	In-kind items and services	Food and Beverage	VELCADE		GI	Diseases of the Colon & Rectum	Associate Editor	3	1	2
Gastroenterology	1541	Medical Doctor	38.74	1	In-kind items and services	Food and Beverage		GELPOINT PATH	GI	Diseases of the Colon & Rectum	Associate Editor	3	1	2
Gastroenterology	1542	Medical Doctor	856.21	1	Cash or cash equivalent	Travel and Lodging		GELPOINT PATH	GI	Diseases of the Colon & Rectum	Associate Editor	3	1	2
Gastroenterology	1543	Medical Doctor	19.16	1	Cash or cash equivalent	Food and Beverage		GELPOINT PATH	GI	Diseases of the Colon & Rectum	Associate Editor	3	1	2
Gastroenterology	1544	Medical Doctor	67.67	1	In-kind items and services	Food and Beverage		GELPOINT PATH	GI	Diseases of the Colon & Rectum	Associate Editor	3	1	2
Cardiology	1545	Medical Doctor	40.32	1	In-kind items and services	Food and Beverage		Heart Valves	Cardiology	Journal of the American College of Cardiology	Associate Editor	3	1	2
Cardiology	1546	Medical Doctor	271	1	In-kind items and services	Travel and Lodging		Heart Valves	Cardiology	Journal of the American College of Cardiology	Associate Editor	3	1	2
Cardiology	1547	Medical Doctor	49.81	1	In-kind items and services	Food and Beverage		Heart Valves	Cardiology	Journal of the American College of Cardiology	Associate Editor	3	1	2
Cardiology	1548	Medical Doctor	29.39	1	In-kind items and services	Food and Beverage		Heart Valves	Cardiology	Journal of the American College of Cardiology	Associate Editor	3	1	2
Cardiology	1549	Medical Doctor	36.5	1	In-kind items and services	Food and Beverage		Heart Valves	Cardiology	Journal of the American College of Cardiology	Associate Editor	3	1	2
Cardiology	1550	Medical Doctor	246.67	1	In-kind items and services	Travel and Lodging		Heart Valves	Cardiology	Journal of the American College of Cardiology	Associate Editor	3	1	2
Cardiology	1551	Medical Doctor	18.42	1	In-kind items and services	Food and Beverage		Heart Valves	Cardiology	Journal of the American College of Cardiology	Associate Editor	3	1	2
Cardiology	1552	Medical Doctor	1138.89	1	In-kind items and services	Travel and Lodging		Heart Valves	Cardiology	Journal of the American College of Cardiology	Associate Editor	3	1	2
Cardiology	1553	Medical Doctor	37.17	1	In-kind items and services	Food and Beverage		Heart Valves	Cardiology	Journal of the American College of Cardiology	Associate Editor	3	1	2
Cardiology	1554	Medical Doctor	16.57	1	In-kind items and services	Food and Beverage		Heart Valves	Cardiology	Journal of the American College of Cardiology	Associate Editor	3	1	2
Cardiology	1555	Medical Doctor	82.87	1	In-kind items and services	Food and Beverage		Heart Valves	Cardiology	Journal of the American College of Cardiology	Associate Editor	3	1	2
Cardiology	1556	Medical Doctor	311.18	1	In-kind items and services	Travel and Lodging		Heart Valves	Cardiology	Journal of the American College of Cardiology	Associate Editor	3	1	2
Cardiology	1557	Medical Doctor	35.45	1	In-kind items and services	Food and Beverage		Heart Valves	Cardiology	Journal of the American College of Cardiology	Associate Editor	3	1	2
Cardiology	1558	Medical Doctor	44.52	1	In-kind items and services	Food and Beverage		Heart Valves	Cardiology	Journal of the American College of Cardiology	Associate Editor	3	1	2
Cardiology	1559	Medical Doctor	22.01	1	In-kind items and services	Food and Beverage		Heart Valves	Cardiology	Journal of the American College of Cardiology	Associate Editor	3	1	2
Cardiology	1560	Medical Doctor	33.48	1	In-kind items and services	Food and Beverage		Heart Valves	Cardiology	Journal of the American College of Cardiology	Associate Editor	3	1	2
Cardiology	1561	Medical Doctor	74.58	1	In-kind items and services	Food and Beverage		Heart Valves	Cardiology	Journal of the American College of Cardiology	Associate Editor	3	1	2
Cardiology	1562	Medical Doctor	55.13	1	In-kind items and services	Food and Beverage		Heart Valves	Cardiology	Journal of the American College of Cardiology	Associate Editor	3	1	2
Cardiology	1563	Medical Doctor	111.56	1	In-kind items and services	Food and Beverage		Heart Valves	Cardiology	Journal of the American College of Cardiology	Associate Editor	3	1	2
Cardiology	1564	Medical Doctor	1452	1	Cash or cash equivalent	Consulting Fee		Catheters	Cardiology	Journal of the American College of Cardiology	Associate Editor	3	1	2
Cardiology	1565	Medical Doctor	24.56	1	In-kind items and services	Travel and Lodging		Heart Valves	Cardiology	Journal of the American College of Cardiology	Associate Editor	3	1	2
Cardiology	1566	Medical Doctor	90.81	1	In-kind items and services	Food and Beverage		Heart Valves	Cardiology	Journal of the American College of Cardiology	Associate Editor	3	1	2
Cardiology	1567	Medical Doctor	666.81	1	In-kind items and services	Travel and Lodging		Heart Valves	Cardiology	Journal of the American College of Cardiology	Associate Editor	3	1	2
Cardiology	1568	Medical Doctor	198.41	1	In-kind items and services	Food and Beverage		Stents	Cardiology	Journal of the American College of Cardiology	Associate Editor	3	1	2
Cardiology	1569	Medical Doctor	37.66	1	In-kind items and services	Food and Beverage		Heart Valves	Cardiology	Journal of the American College of Cardiology	Associate Editor	3	1	2
Cardiology	1570	Medical Doctor	30.17	1	In-kind items and services	Food and Beverage		Heart Valves	Cardiology	Journal of the American College of Cardiology	Associate Editor	3	1	2
Cardiology	1571	Medical Doctor	104	1	In-kind items and services	Travel and Lodging		Heart Valves	Cardiology	Journal of the American College of Cardiology	Associate Editor	3	1	2
Cardiology	1572	Medical Doctor	45.29	1	In-kind items and services	Food and Beverage		Heart Valves	Cardiology	Journal of the American College of Cardiology	Associate Editor	3	1	2
Cardiology	1573	Medical Doctor	90.58	1	In-kind items and services	Food and Beverage		Heart Valves	Cardiology	Journal of the American College of Cardiology	Associate Editor	3	1	2
Cardiology	1574	Medical Doctor	124.15	1	In-kind items and services	Food and Beverage		Heart Valves	Cardiology	Journal of the American College of Cardiology	Associate Editor	3	1	2
Cardiology	1575	Medical Doctor	7.33	1	In-kind items and services	Food and Beverage		Cannulae	Cardiology	Journal of the American College of Cardiology	Associate Editor	3	1	2
Cardiology	1576	Medical Doctor	14.84	1	In-kind items and services	Food and Beverage		Heart Valves	Cardiology	Journal of the American College of Cardiology	Associate Editor	3	1	2
Cardiology	1577	Medical Doctor	9312.7	1	In-kind items and services	Travel and Lodging		Heart Valves	Cardiology	Journal of the American College of Cardiology	Associate Editor	3	1	2
Cardiology	1578	Medical Doctor	6.14	1	In-kind items and services	Food and Beverage			Cardiology	Journal of the American College of Cardiology	Associate Editor	3	1	2
Cardiology	1579	Medical Doctor	20.32	1	In-kind items and services	Food and Beverage		Cannulae	Cardiology	Journal of the American College of Cardiology	Associate Editor	3	1	2
Cardiology	1580	Medical Doctor	103.99	1	In-kind items and services	Food and Beverage		Heart Valves	Cardiology	Journal of the American College of Cardiology	Associate Editor	3	1	2
Cardiology	1581	Medical Doctor	37.57	1	In-kind items and services	Food and Beverage		Heart Valves	Cardiology	Journal of the American College of Cardiology	Associate Editor	3	1	2
Cardiology	1582	Medical Doctor	12.33	1	In-kind items and services	Food and Beverage		Heart Valves	Cardiology	Journal of the American College of Cardiology	Associate Editor	3	1	2
Cardiology	1583	Medical Doctor	27.23	1	In-kind items and services	Food and Beverage		Heart Valves	Cardiology	Journal of the American College of Cardiology	Associate Editor	3	1	2
Cardiology	1584	Medical Doctor	1750	1	Cash or cash equivalent	Consulting Fee		Heart Valves	Cardiology	Journal of the American College of Cardiology	Associate Editor	3	1	2
Cardiology	1585	Medical Doctor	4187.5	1	Cash or cash equivalent	Consulting Fee		Catheters	Cardiology	Journal of the American College of Cardiology	Associate Editor	3	1	2
Cardiology	1586	Medical Doctor	20800	1	Cash or cash equivalent	Consulting Fee		Heart Valves	Cardiology	Journal of the American College of Cardiology	Associate Editor	3	1	2
Cardiology	1587	Medical Doctor	7000	1	Cash or cash equivalent	Consulting Fee		Heart Valves	Cardiology	Journal of the American College of Cardiology	Associate Editor	3	1	2
Cardiology	1588	Medical Doctor	8032.2	1	Cash or cash equivalent	Consulting Fee		Catheters	Cardiology	Journal of the American College of Cardiology	Associate Editor	3	1	2
Cardiology	1589	Medical Doctor	113.54	1	In-kind items and services	Food and Beverage		Heart Valves	Cardiology	Journal of the American College of Cardiology	Associate Editor	3	1	2
Cardiology	1590	Medical Doctor	45.29	1	In-kind items and services	Food and Beverage		Heart Valves	Cardiology	Journal of the American College of Cardiology	Associate Editor	3	1	2
Cardiology	1591	Medical Doctor	7740.18	1	Cash or cash equivalent	Travel and Lodging		Closure Technologies	Cardiology	Journal of the American College of Cardiology	Associate Editor	3	1	2
Cardiology	1592	Medical Doctor	58.91	1	In-kind items and services	Food and Beverage		Other	Cardiology	Journal of the American College of Cardiology	Associate Editor	3	1	2
Gastroenterology	1593	Medical Doctor	714.59	1	Cash or cash equivalent	Travel and Lodging		GELPOINT PATH	GI	Diseases of the Colon & Rectum	Associate Editor	3	1	2
Gastroenterology	1594	Medical Doctor	52.01	1	In-kind items and services	Food and Beverage		GELPOINT PATH	GI	Diseases of the Colon & Rectum	Associate Editor	3	1	2
Gastroenterology	1595	Medical Doctor	67.96	1	In-kind items and services	Food and Beverage		GELPOINT PATH	GI	Diseases of the Colon & Rectum	Associate Editor	3	1	2
Neurology	1596	Medical Doctor	84.55	1	In-kind items and services	Food and Beverage			Neurology	JAMA Neurology	Associate Editor	3	1	2
Neurology	1597	Medical Doctor	227.86	1	In-kind items and services	Travel and Lodging			Neurology	JAMA Neurology	Associate Editor	3	1	2
Neurology	1598	Medical Doctor	982.63	1	In-kind items and services	Travel and Lodging			Neurology	JAMA Neurology	Associate Editor	3	1	2
Neurology	1599	Medical Doctor	1275	1	Cash or cash equivalent	Consulting Fee	GILENYA		Neurology	JAMA Neurology	Associate Editor	3	1	2
Neurology	1600	Medical Doctor	31.52	1	In-kind items and services	Food and Beverage	GILENYA		Neurology	JAMA Neurology	Associate Editor	3	1	2
Neurology	1601	Medical Doctor	224.87	1	In-kind items and services	Travel and Lodging	GILENYA		Neurology	JAMA Neurology	Associate Editor	3	1	2
Neurology	1602	Medical Doctor	336	1	Cash or cash equivalent	Travel and Lodging	GILENYA		Neurology	JAMA Neurology	Associate Editor	3	1	2
Neurology	1603	Medical Doctor	5560	1	Cash or cash equivalent	Consulting Fee	GILENYA		Neurology	JAMA Neurology	Associate Editor	3	1	2
Neurology	1604	Medical Doctor	773	1	In-kind items and services	Travel and Lodging	GILENYA		Neurology	JAMA Neurology	Associate Editor	3	1	2
Neurology	1605	Medical Doctor	206.32	1	In-kind items and services	Travel and Lodging	GILENYA		Neurology	JAMA Neurology	Associate Editor	3	1	2
Neurology	1606	Medical Doctor	1700	1	Cash or cash equivalent	Consulting Fee	GILENYA		Neurology	JAMA Neurology	Associate Editor	3	1	2
Neurology	1607	Medical Doctor	101.81	1	In-kind items and services	Food and Beverage	GILENYA		Neurology	JAMA Neurology	Associate Editor	3	1	2
Neurology	1608	Medical Doctor	108.74	1	In-kind items and services	Food and Beverage	GILENYA		Neurology	JAMA Neurology	Associate Editor	3	1	2
Neurology	1609	Medical Doctor	27.03	1	Cash or cash equivalent	Food and Beverage	REBIF		Neurology	JAMA Neurology	Associate Editor	3	1	2
Neurology	1610	Medical Doctor	25.74	1	Cash or cash equivalent	Food and Beverage			Neurology	JAMA Neurology	Associate Editor	3	1	2
Neurology	1611	Medical Doctor	224.87	1	Cash or cash equivalent	Travel and Lodging			Neurology	JAMA Neurology	Associate Editor	3	1	2
Neurology	1612	Medical Doctor	35.8	1	Cash or cash equivalent	Food and Beverage			Neurology	JAMA Neurology	Associate Editor	3	1	2
Neurology	1613	Medical Doctor	510.2	1	Cash or cash equivalent	Travel and Lodging			Neurology	JAMA Neurology	Associate Editor	3	1	2
Neurology	1614	Medical Doctor	125.66	1	Cash or cash equivalent	Travel and Lodging			Neurology	JAMA Neurology	Associate Editor	3	1	2
Dermatology	1615	Medical Doctor	13.95	1	In-kind items and services	Food and Beverage	STELARA		Dermatology	Journal of the American Academy of Dermatology	Associate Editor	3	1	2
Dermatology	1616	Medical Doctor	23.65	1	In-kind items and services	Food and Beverage	ENBREL		Dermatology	Journal of the American Academy of Dermatology	Associate Editor	3	1	2
Dermatology	1617	Medical Doctor	16.45	1	In-kind items and services	Food and Beverage	PICATO		Dermatology	Journal of the American Academy of Dermatology	Associate Editor	3	1	2
Dermatology	1618	Medical Doctor	14.56	1	In-kind items and services	Food and Beverage	HUMIRA		Dermatology	Journal of the American Academy of Dermatology	Associate Editor	3	1	2
Dermatology	1619	Medical Doctor	13.41	1	In-kind items and services	Food and Beverage	CLOBEX SPRAY		Dermatology	Journal of the American Academy of Dermatology	Associate Editor	3	1	2
Dermatology	1620	Medical Doctor	13.2	1	In-kind items and services	Food and Beverage	CLOBEX SPRAY		Dermatology	Journal of the American Academy of Dermatology	Associate Editor	3	1	2
Dermatology	1621	Medical Doctor	11.33	1	In-kind items and services	Food and Beverage	CLOBEX SPRAY		Dermatology	Journal of the American Academy of Dermatology	Associate Editor	3	1	2
Dermatology	1622	Medical Doctor	13.81	1	In-kind items and services	Food and Beverage	ERIVEDGE		Dermatology	Journal of the American Academy of Dermatology	Associate Editor	3	1	2
Dermatology	1623	Medical Doctor	13.36	1	In-kind items and services	Food and Beverage	ERIVEDGE		Dermatology	Journal of the American Academy of Dermatology	Associate Editor	3	1	2
Dermatology	1624	Medical Doctor	26.28	1	In-kind items and services	Food and Beverage	ERIVEDGE		Dermatology	Journal of the American Academy of Dermatology	Associate Editor	3	1	2
Dermatology	1625	Medical Doctor	23.14	1	In-kind items and services	Food and Beverage			Dermatology	Journal of the American Academy of Dermatology	Associate Editor	3	1	2
Dermatology	1626	Medical Doctor	16.64	1	In-kind items and services	Food and Beverage			Dermatology	Journal of the American Academy of Dermatology	Associate Editor	3	1	2
Dermatology	1627	Medical Doctor	10.5	1	In-kind items and services	Food and Beverage			Dermatology	Journal of the American Academy of Dermatology	Associate Editor	3	1	2
Dermatology	1628	Medical Doctor	14.58	1	In-kind items and services	Food and Beverage			Dermatology	Journal of the American Academy of Dermatology	Associate Editor	3	1	2
Dermatology	1629	Medical Doctor	18.8	1	Cash or cash equivalent	Food and Beverage	ACTICLATE		Dermatology	Journal of the American Academy of Dermatology	Associate Editor	3	1	2
Dermatology	1630	Medical Doctor	17.65	1	Cash or cash equivalent	Food and Beverage			Dermatology	Journal of the American Academy of Dermatology	Associate Editor	3	1	2
Dermatology	1631	Medical Doctor	14.25	1	Cash or cash equivalent	Food and Beverage	CLODERM CREAM		Dermatology	Journal of the American Academy of Dermatology	Associate Editor	3	1	2
Allergy	1632	Medical Doctor	131.05	1	In-kind items and services	Travel and Lodging		Akita Jet	Allergy	Journal of Allergy and Clinical Immunology	Associate Editor	3	1	2
Allergy	1633	Medical Doctor	24.71	1	In-kind items and services	Travel and Lodging		Akita Jet	Allergy	Journal of Allergy and Clinical Immunology	Associate Editor	3	1	2
Allergy	1634	Medical Doctor	15.25	1	In-kind items and services	Food and Beverage		Akita Jet	Allergy	Journal of Allergy and Clinical Immunology	Associate Editor	3	1	2
Allergy	1635	Medical Doctor	18.06	1	In-kind items and services	Food and Beverage		Akita Jet	Allergy	Journal of Allergy and Clinical Immunology	Associate Editor	3	1	2
Allergy	1636	Medical Doctor	12.64	1	In-kind items and services	Food and Beverage		Akita Jet	Allergy	Journal of Allergy and Clinical Immunology	Associate Editor	3	1	2
Allergy	1637	Medical Doctor	18.06	1	In-kind items and services	Food and Beverage		Akita Jet	Allergy	Journal of Allergy and Clinical Immunology	Associate Editor	3	1	2
Allergy	1638	Medical Doctor	72.5	1	In-kind items and services	Travel and Lodging		Akita Jet	Allergy	Journal of Allergy and Clinical Immunology	Associate Editor	3	1	2
Allergy	1639	Medical Doctor	72.5	1	In-kind items and services	Travel and Lodging		Akita Jet	Allergy	Journal of Allergy and Clinical Immunology	Associate Editor	3	1	2
Allergy	1640	Medical Doctor	131.6	1	In-kind items and services	Travel and Lodging		Akita Jet	Allergy	Journal of Allergy and Clinical Immunology	Associate Editor	3	1	2
Allergy	1641	Medical Doctor	4500	1	Cash or cash equivalent	Honoraria		Akita Jet	Allergy	Journal of Allergy and Clinical Immunology	Associate Editor	3	1	2
Allergy	1642	Medical Doctor	19.82	1	In-kind items and services	Food and Beverage	XOLAIR		Allergy	Journal of Allergy and Clinical Immunology	Associate Editor	3	1	2
Allergy	1643	Medical Doctor	17.38	1	In-kind items and services	Food and Beverage	SPIRIVA		Allergy	Journal of Allergy and Clinical Immunology	Associate Editor	3	1	2
Allergy	1644	Medical Doctor	22.32	1	In-kind items and services	Food and Beverage	SPIRIVA		Allergy	Journal of Allergy and Clinical Immunology	Associate Editor	3	1	2
Allergy	1645	Medical Doctor	22.32	1	In-kind items and services	Food and Beverage	SPIRIVA		Allergy	Journal of Allergy and Clinical Immunology	Associate Editor	3	1	2
Allergy	1646	Medical Doctor	9.6	1	In-kind items and services	Food and Beverage	SPIRIVA		Allergy	Journal of Allergy and Clinical Immunology	Associate Editor	3	1	2
Allergy	1647	Medical Doctor	169.86	1	In-kind items and services	Travel and Lodging	SPIRIVA		Allergy	Journal of Allergy and Clinical Immunology	Associate Editor	3	1	2
Allergy	1648	Medical Doctor	7310	1	Cash or cash equivalent	Consulting Fee			Allergy	Journal of Allergy and Clinical Immunology	Associate Editor	3	1	2
Allergy	1649	Medical Doctor	3400	1	Cash or cash equivalent	Consulting Fee			Allergy	Journal of Allergy and Clinical Immunology	Associate Editor	3	1	2
Allergy	1650	Medical Doctor	35	1	In-kind items and services	Food and Beverage			Allergy	Journal of Allergy and Clinical Immunology	Associate Editor	3	1	2
Allergy	1651	Medical Doctor	484.46	1	In-kind items and services	Travel and Lodging	SPIRIVA		Allergy	Journal of Allergy and Clinical Immunology	Associate Editor	3	1	2
Allergy	1652	Medical Doctor	108.57	1	In-kind items and services	Food and Beverage	SPIRIVA		Allergy	Journal of Allergy and Clinical Immunology	Associate Editor	3	1	2
Allergy	1653	Medical Doctor	236.17	1	In-kind items and services	Travel and Lodging	SPIRIVA		Allergy	Journal of Allergy and Clinical Immunology	Associate Editor	3	1	2
Allergy	1654	Medical Doctor	877.82	1	In-kind items and services	Travel and Lodging	SPIRIVA		Allergy	Journal of Allergy and Clinical Immunology	Associate Editor	3	1	2
Allergy	1655	Medical Doctor	35	1	In-kind items and services	Food and Beverage			Allergy	Journal of Allergy and Clinical Immunology	Associate Editor	3	1	2
Allergy	1656	Medical Doctor	39.54	1	In-kind items and services	Food and Beverage	SPIRIVA		Allergy	Journal of Allergy and Clinical Immunology	Associate Editor	3	1	2
Allergy	1657	Medical Doctor	140	1	In-kind items and services	Travel and Lodging			Allergy	Journal of Allergy and Clinical Immunology	Associate Editor	3	1	2
Allergy	1658	Medical Doctor	140	1	In-kind items and services	Travel and Lodging			Allergy	Journal of Allergy and Clinical Immunology	Associate Editor	3	1	2
Allergy	1659	Medical Doctor	45.56	1	In-kind items and services	Food and Beverage	SPIRIVA		Allergy	Journal of Allergy and Clinical Immunology	Associate Editor	3	1	2
Allergy	1660	Medical Doctor	34.16	1	In-kind items and services	Food and Beverage	SPIRIVA		Allergy	Journal of Allergy and Clinical Immunology	Associate Editor	3	1	2
Allergy	1661	Medical Doctor	40.19	1	In-kind items and services	Food and Beverage	SPIRIVA		Allergy	Journal of Allergy and Clinical Immunology	Associate Editor	3	1	2
Allergy	1662	Medical Doctor	1750	1	Cash or cash equivalent	Consulting Fee	DYMISTA		Allergy	Journal of Allergy and Clinical Immunology	Associate Editor	3	1	2
Allergy	1663	Medical Doctor	102.01	1	In-kind items and services	Food and Beverage	DYMISTA		Allergy	Journal of Allergy and Clinical Immunology	Associate Editor	3	1	2
Allergy	1664	Medical Doctor	32.15	1	Cash or cash equivalent	Travel and Lodging			Allergy	Journal of Allergy and Clinical Immunology	Associate Editor	3	1	2
Allergy	1665	Medical Doctor	5068.8	1	Cash or cash equivalent	Consulting Fee			Allergy	Journal of Allergy and Clinical Immunology	Associate Editor	3	1	2
Allergy	1666	Medical Doctor	15.85	1	Cash or cash equivalent	Food and Beverage			Allergy	Journal of Allergy and Clinical Immunology	Associate Editor	3	1	2
Allergy	1667	Medical Doctor	1320	1	Cash or cash equivalent	Travel and Lodging			Allergy	Journal of Allergy and Clinical Immunology	Associate Editor	3	1	2
Allergy	1668	Medical Doctor	266.27	1	In-kind items and services	Travel and Lodging			Allergy	Journal of Allergy and Clinical Immunology	Associate Editor	3	1	2
Allergy	1669	Medical Doctor	368.95	1	In-kind items and services	Travel and Lodging			Allergy	Journal of Allergy and Clinical Immunology	Associate Editor	3	1	2
Allergy	1670	Medical Doctor	173.53	1	In-kind items and services	Food and Beverage			Allergy	Journal of Allergy and Clinical Immunology	Associate Editor	3	1	2
Allergy	1671	Medical Doctor	115.56	1	In-kind items and services	Food and Beverage	QVAR		Allergy	Journal of Allergy and Clinical Immunology	Associate Editor	3	1	2
Allergy	1672	Medical Doctor	95.71	1	In-kind items and services	Food and Beverage	RESPICLICK		Allergy	Journal of Allergy and Clinical Immunology	Associate Editor	3	1	2
Allergy	1673	Medical Doctor	3000	1	Cash or cash equivalent	Consulting Fee	QVAR		Allergy	Journal of Allergy and Clinical Immunology	Associate Editor	3	1	2
Allergy	1674	Medical Doctor	23	1	In-kind items and services	Travel and Lodging	QVAR		Allergy	Journal of Allergy and Clinical Immunology	Associate Editor	3	1	2
Allergy	1675	Medical Doctor	3000	1	Cash or cash equivalent	Consulting Fee	RESPICLICK		Allergy	Journal of Allergy and Clinical Immunology	Associate Editor	3	1	2
Allergy	1676	Medical Doctor	12.08	1	In-kind items and services	Travel and Lodging	RESPICLICK		Allergy	Journal of Allergy and Clinical Immunology	Associate Editor	3	1	2
Allergy	1677	Medical Doctor	23	1	In-kind items and services	Travel and Lodging	RESPICLICK		Allergy	Journal of Allergy and Clinical Immunology	Associate Editor	3	1	2
Allergy	1678	Medical Doctor	3000	1	Cash or cash equivalent	Consulting Fee	QNASL		Allergy	Journal of Allergy and Clinical Immunology	Associate Editor	3	1	2
Allergy	1679	Medical Doctor	23	1	In-kind items and services	Travel and Lodging	QNASL		Allergy	Journal of Allergy and Clinical Immunology	Associate Editor	3	1	2
Allergy	1680	Medical Doctor	72.15	1	In-kind items and services	Travel and Lodging	QNASL		Allergy	Journal of Allergy and Clinical Immunology	Associate Editor	3	1	2
Allergy	1681	Medical Doctor	1750	1	Cash or cash equivalent	Consulting Fee	QNASL		Allergy	Journal of Allergy and Clinical Immunology	Associate Editor	3	1	2
Allergy	1682	Medical Doctor	438.98	1	In-kind items and services	Travel and Lodging	QNASL		Allergy	Journal of Allergy and Clinical Immunology	Associate Editor	3	1	2
Allergy	1683	Medical Doctor	91.91	1	In-kind items and services	Travel and Lodging	QNASL		Allergy	Journal of Allergy and Clinical Immunology	Associate Editor	3	1	2
Allergy	1684	Medical Doctor	500	1	Cash or cash equivalent	Consulting Fee	PROAIR RESPICLICK		Allergy	Journal of Allergy and Clinical Immunology	Associate Editor	3	1	2
Allergy	1685	Medical Doctor	16.19	1	In-kind items and services	Food and Beverage	PROAIR		Allergy	Journal of Allergy and Clinical Immunology	Associate Editor	3	1	2
Cardiology	1686	Medical Doctor	10.67	1	In-kind items and services	Food and Beverage	BRILINTA		Cardiology	The American Journal of Cardiology	Assistant Editor	3	1	2
Cardiology	1687	Medical Doctor	10.81	1	In-kind items and services	Food and Beverage	BRILINTA		Cardiology	The American Journal of Cardiology	Assistant Editor	3	1	2
Cardiology	1688	Medical Doctor	12.23	1	In-kind items and services	Food and Beverage	BRILINTA		Cardiology	The American Journal of Cardiology	Assistant Editor	3	1	2
Cardiology	1689	Medical Doctor	26.86	1	In-kind items and services	Food and Beverage	BRILINTA		Cardiology	The American Journal of Cardiology	Assistant Editor	3	1	2
Cardiology	1690	Medical Doctor	10.52	1	In-kind items and services	Food and Beverage		LifeVest	Cardiology	The American Journal of Cardiology	Assistant Editor	3	1	2
Cardiology	1691	Medical Doctor	11.46	1	In-kind items and services	Food and Beverage		LifeVest	Cardiology	The American Journal of Cardiology	Assistant Editor	3	1	2
Cardiology	1692	Medical Doctor	7.04	1	In-kind items and services	Food and Beverage		LifeVest	Cardiology	The American Journal of Cardiology	Assistant Editor	3	1	2
Cardiology	1693	Medical Doctor	12.98	1	In-kind items and services	Food and Beverage		LifeVest	Cardiology	The American Journal of Cardiology	Assistant Editor	3	1	2
Cardiology	1694	Medical Doctor	7.87	1	In-kind items and services	Food and Beverage		LifeVest	Cardiology	The American Journal of Cardiology	Assistant Editor	3	1	2
Cardiology	1695	Medical Doctor	12.98	1	In-kind items and services	Food and Beverage		LifeVest	Cardiology	The American Journal of Cardiology	Assistant Editor	3	1	2
Cardiology	1696	Medical Doctor	12.98	1	In-kind items and services	Food and Beverage		LifeVest	Cardiology	The American Journal of Cardiology	Assistant Editor	3	1	2
Cardiology	1697	Medical Doctor	8.46	1	In-kind items and services	Food and Beverage		LifeVest	Cardiology	The American Journal of Cardiology	Assistant Editor	3	1	2
Cardiology	1698	Medical Doctor	9.36	1	In-kind items and services	Food and Beverage		LifeVest	Cardiology	The American Journal of Cardiology	Assistant Editor	3	1	2
Cardiology	1699	Medical Doctor	152.68	1	Cash or cash equivalent	Food and Beverage		Vascular	Cardiology	The American Journal of Cardiology	Assistant Editor	3	1	2
Cardiology	1700	Medical Doctor	10.66	1	In-kind items and services	Food and Beverage	XARELTO		Cardiology	The American Journal of Cardiology	Assistant Editor	3	1	2
Cardiology	1701	Medical Doctor	10.31	1	In-kind items and services	Food and Beverage	XARELTO		Cardiology	The American Journal of Cardiology	Assistant Editor	3	1	2
Cardiology	1702	Medical Doctor	9.98	1	In-kind items and services	Food and Beverage	XARELTO		Cardiology	The American Journal of Cardiology	Assistant Editor	3	1	2
Cardiology	1703	Medical Doctor	8.83	1	In-kind items and services	Food and Beverage	XARELTO		Cardiology	The American Journal of Cardiology	Assistant Editor	3	1	2
Cardiology	1704	Medical Doctor	8.11	1	In-kind items and services	Food and Beverage	XARELTO		Cardiology	The American Journal of Cardiology	Assistant Editor	3	1	2
Cardiology	1705	Medical Doctor	8.54	1	In-kind items and services	Food and Beverage	XARELTO		Cardiology	The American Journal of Cardiology	Assistant Editor	3	1	2
Cardiology	1706	Medical Doctor	9.11	1	In-kind items and services	Food and Beverage	XARELTO		Cardiology	The American Journal of Cardiology	Assistant Editor	3	1	2
Cardiology	1707	Medical Doctor	10.81	1	In-kind items and services	Food and Beverage	XARELTO		Cardiology	The American Journal of Cardiology	Assistant Editor	3	1	2
Cardiology	1708	Medical Doctor	10.85	1	In-kind items and services	Food and Beverage	XARELTO		Cardiology	The American Journal of Cardiology	Assistant Editor	3	1	2
Cardiology	1709	Medical Doctor	11.86	1	In-kind items and services	Food and Beverage	XARELTO		Cardiology	The American Journal of Cardiology	Assistant Editor	3	1	2
Cardiology	1710	Medical Doctor	12.68	1	In-kind items and services	Food and Beverage	XARELTO		Cardiology	The American Journal of Cardiology	Assistant Editor	3	1	2
Cardiology	1711	Medical Doctor	11.47	1	In-kind items and services	Food and Beverage	XARELTO		Cardiology	The American Journal of Cardiology	Assistant Editor	3	1	2
Cardiology	1712	Medical Doctor	1.33	1	In-kind items and services	Food and Beverage	XARELTO		Cardiology	The American Journal of Cardiology	Assistant Editor	3	1	2
Cardiology	1713	Medical Doctor	4.77	1	In-kind items and services	Food and Beverage	XARELTO		Cardiology	The American Journal of Cardiology	Assistant Editor	3	1	2
Cardiology	1714	Medical Doctor	11.29	1	In-kind items and services	Food and Beverage	XARELTO		Cardiology	The American Journal of Cardiology	Assistant Editor	3	1	2
Cardiology	1715	Medical Doctor	15.61	1	In-kind items and services	Food and Beverage	XARELTO		Cardiology	The American Journal of Cardiology	Assistant Editor	3	1	2
Cardiology	1716	Medical Doctor	11.44	1	In-kind items and services	Food and Beverage	XARELTO		Cardiology	The American Journal of Cardiology	Assistant Editor	3	1	2
Cardiology	1717	Medical Doctor	8.74	1	In-kind items and services	Food and Beverage	XARELTO		Cardiology	The American Journal of Cardiology	Assistant Editor	3	1	2
Cardiology	1718	Medical Doctor	5.77	1	In-kind items and services	Food and Beverage	XARELTO		Cardiology	The American Journal of Cardiology	Assistant Editor	3	1	2
Cardiology	1719	Medical Doctor	9.18	1	In-kind items and services	Food and Beverage	XARELTO		Cardiology	The American Journal of Cardiology	Assistant Editor	3	1	2
Cardiology	1720	Medical Doctor	10.4	1	In-kind items and services	Food and Beverage	XARELTO		Cardiology	The American Journal of Cardiology	Assistant Editor	3	1	2
Cardiology	1721	Medical Doctor	1.8	1	In-kind items and services	Food and Beverage	XARELTO		Cardiology	The American Journal of Cardiology	Assistant Editor	3	1	2
Cardiology	1722	Medical Doctor	10.81	1	In-kind items and services	Food and Beverage	XARELTO		Cardiology	The American Journal of Cardiology	Assistant Editor	3	1	2
Cardiology	1723	Medical Doctor	3.7	1	In-kind items and services	Food and Beverage	XARELTO		Cardiology	The American Journal of Cardiology	Assistant Editor	3	1	2
Cardiology	1724	Medical Doctor	10.61	1	In-kind items and services	Food and Beverage	XARELTO		Cardiology	The American Journal of Cardiology	Assistant Editor	3	1	2
Cardiology	1725	Medical Doctor	8.94	1	In-kind items and services	Food and Beverage	XARELTO		Cardiology	The American Journal of Cardiology	Assistant Editor	3	1	2
Cardiology	1726	Medical Doctor	10.61	1	In-kind items and services	Food and Beverage	XARELTO		Cardiology	The American Journal of Cardiology	Assistant Editor	3	1	2
Cardiology	1727	Medical Doctor	9.16	1	In-kind items and services	Food and Beverage	XARELTO		Cardiology	The American Journal of Cardiology	Assistant Editor	3	1	2
Cardiology	1728	Medical Doctor	9.18	1	In-kind items and services	Food and Beverage	XARELTO		Cardiology	The American Journal of Cardiology	Assistant Editor	3	1	2
Cardiology	1729	Medical Doctor	13.02	1	In-kind items and services	Food and Beverage	XARELTO		Cardiology	The American Journal of Cardiology	Assistant Editor	3	1	2
Cardiology	1730	Medical Doctor	10.81	1	In-kind items and services	Food and Beverage	XARELTO		Cardiology	The American Journal of Cardiology	Assistant Editor	3	1	2
Cardiology	1731	Medical Doctor	11.44	1	In-kind items and services	Food and Beverage	XARELTO		Cardiology	The American Journal of Cardiology	Assistant Editor	3	1	2
Cardiology	1732	Medical Doctor	11.2	1	In-kind items and services	Food and Beverage	XARELTO		Cardiology	The American Journal of Cardiology	Assistant Editor	3	1	2
Cardiology	1733	Medical Doctor	8.33	1	In-kind items and services	Food and Beverage	XARELTO		Cardiology	The American Journal of Cardiology	Assistant Editor	3	1	2
Cardiology	1734	Medical Doctor	7.79	1	In-kind items and services	Food and Beverage	XARELTO		Cardiology	The American Journal of Cardiology	Assistant Editor	3	1	2
Cardiology	1735	Medical Doctor	15.84	1	In-kind items and services	Food and Beverage	XARELTO		Cardiology	The American Journal of Cardiology	Assistant Editor	3	1	2
Cardiology	1736	Medical Doctor	12.33	1	In-kind items and services	Food and Beverage	XARELTO		Cardiology	The American Journal of Cardiology	Assistant Editor	3	1	2
Cardiology	1737	Medical Doctor	8.33	1	In-kind items and services	Food and Beverage	XARELTO		Cardiology	The American Journal of Cardiology	Assistant Editor	3	1	2
Cardiology	1738	Medical Doctor	7.35	1	In-kind items and services	Food and Beverage	XARELTO		Cardiology	The American Journal of Cardiology	Assistant Editor	3	1	2
Cardiology	1739	Medical Doctor	16	1	In-kind items and services	Food and Beverage	XARELTO		Cardiology	The American Journal of Cardiology	Assistant Editor	3	1	2
Cardiology	1740	Medical Doctor	11.98	1	In-kind items and services	Food and Beverage	XARELTO		Cardiology	The American Journal of Cardiology	Assistant Editor	3	1	2
Cardiology	1741	Medical Doctor	13.53	1	In-kind items and services	Food and Beverage	XARELTO		Cardiology	The American Journal of Cardiology	Assistant Editor	3	1	2
Cardiology	1742	Medical Doctor	9.16	1	In-kind items and services	Food and Beverage	XARELTO		Cardiology	The American Journal of Cardiology	Assistant Editor	3	1	2
Cardiology	1743	Medical Doctor	7.93	1	In-kind items and services	Food and Beverage	XARELTO		Cardiology	The American Journal of Cardiology	Assistant Editor	3	1	2
Cardiology	1744	Medical Doctor	9.78	1	In-kind items and services	Food and Beverage	XARELTO		Cardiology	The American Journal of Cardiology	Assistant Editor	3	1	2
Cardiology	1745	Medical Doctor	9.98	1	In-kind items and services	Food and Beverage	XARELTO		Cardiology	The American Journal of Cardiology	Assistant Editor	3	1	2
Cardiology	1746	Medical Doctor	16	1	In-kind items and services	Food and Beverage	XARELTO		Cardiology	The American Journal of Cardiology	Assistant Editor	3	1	2
Cardiology	1747	Medical Doctor	8.84	1	In-kind items and services	Food and Beverage	XARELTO		Cardiology	The American Journal of Cardiology	Assistant Editor	3	1	2
Cardiology	1748	Medical Doctor	8.84	1	In-kind items and services	Food and Beverage	XARELTO		Cardiology	The American Journal of Cardiology	Assistant Editor	3	1	2
Cardiology	1749	Medical Doctor	115.94	1	In-kind items and services	Food and Beverage		BALLOON CATHETERS	Cardiology	The American Journal of Cardiology	Assistant Editor	3	1	2
Cardiology	1750	Medical Doctor	100	1	In-kind items and services	Food and Beverage		ATHERECTOMY	Cardiology	The American Journal of Cardiology	Assistant Editor	3	1	2
Cardiology	1751	Medical Doctor	142.81	1	In-kind items and services	Food and Beverage		ATHERECTOMY	Cardiology	The American Journal of Cardiology	Assistant Editor	3	1	2
Cardiology	1752	Medical Doctor	17.02	1	In-kind items and services	Food and Beverage	ENTRESTO		Cardiology	The American Journal of Cardiology	Assistant Editor	3	1	2
Cardiology	1753	Medical Doctor	12.52	1	In-kind items and services	Food and Beverage	NON BRAND		Cardiology	The American Journal of Cardiology	Assistant Editor	3	1	2
Cardiology	1754	Medical Doctor	15.66	1	In-kind items and services	Food and Beverage	CORLANOR		Cardiology	The American Journal of Cardiology	Assistant Editor	3	1	2
Cardiology	1755	Medical Doctor	14.31	1	In-kind items and services	Food and Beverage	CORLANOR		Cardiology	The American Journal of Cardiology	Assistant Editor	3	1	2
Cardiology	1756	Medical Doctor	11.19	1	In-kind items and services	Food and Beverage	PRADAXA		Cardiology	The American Journal of Cardiology	Assistant Editor	3	1	2
Cardiology	1757	Medical Doctor	7.19	1	In-kind items and services	Food and Beverage	PRADAXA		Cardiology	The American Journal of Cardiology	Assistant Editor	3	1	2
Cardiology	1758	Medical Doctor	8.59	1	In-kind items and services	Food and Beverage	PRADAXA		Cardiology	The American Journal of Cardiology	Assistant Editor	3	1	2
Cardiology	1759	Medical Doctor	14.06	1	In-kind items and services	Food and Beverage	PRADAXA		Cardiology	The American Journal of Cardiology	Assistant Editor	3	1	2
Cardiology	1760	Medical Doctor	10.75	1	In-kind items and services	Food and Beverage	PRADAXA		Cardiology	The American Journal of Cardiology	Assistant Editor	3	1	2
Cardiology	1761	Medical Doctor	8.65	1	In-kind items and services	Food and Beverage	PRADAXA		Cardiology	The American Journal of Cardiology	Assistant Editor	3	1	2
Cardiology	1762	Medical Doctor	7.3	1	In-kind items and services	Food and Beverage	PRADAXA		Cardiology	The American Journal of Cardiology	Assistant Editor	3	1	2
Cardiology	1763	Medical Doctor	8.59	1	In-kind items and services	Food and Beverage	PRADAXA		Cardiology	The American Journal of Cardiology	Assistant Editor	3	1	2
Cardiology	1764	Medical Doctor	7.12	1	In-kind items and services	Food and Beverage	PRADAXA		Cardiology	The American Journal of Cardiology	Assistant Editor	3	1	2
Cardiology	1765	Medical Doctor	8.96	1	In-kind items and services	Food and Beverage	PRADAXA		Cardiology	The American Journal of Cardiology	Assistant Editor	3	1	2
Cardiology	1766	Medical Doctor	10.64	1	In-kind items and services	Food and Beverage	PRADAXA		Cardiology	The American Journal of Cardiology	Assistant Editor	3	1	2
Cardiology	1767	Medical Doctor	10.09	1	In-kind items and services	Food and Beverage	PRADAXA		Cardiology	The American Journal of Cardiology	Assistant Editor	3	1	2
Cardiology	1768	Medical Doctor	7.76	1	In-kind items and services	Food and Beverage	PRADAXA		Cardiology	The American Journal of Cardiology	Assistant Editor	3	1	2
Cardiology	1769	Medical Doctor	121.59	1	In-kind items and services	Food and Beverage		Stents	Cardiology	The American Journal of Cardiology	Assistant Editor	3	1	2
Cardiology	1770	Medical Doctor	20.38	1	In-kind items and services	Food and Beverage		Stents	Cardiology	The American Journal of Cardiology	Assistant Editor	3	1	2
Cardiology	1771	Medical Doctor	16.3	1	In-kind items and services	Food and Beverage		Stents	Cardiology	The American Journal of Cardiology	Assistant Editor	3	1	2
Cardiology	1772	Medical Doctor	9.77	1	In-kind items and services	Food and Beverage			Cardiology	The American Journal of Cardiology	Assistant Editor	3	1	2
Cardiology	1773	Medical Doctor	9.98	1	In-kind items and services	Food and Beverage			Cardiology	The American Journal of Cardiology	Assistant Editor	3	1	2
Cardiology	1774	Medical Doctor	9.38	1	In-kind items and services	Food and Beverage			Cardiology	The American Journal of Cardiology	Assistant Editor	3	1	2
Cardiology	1775	Medical Doctor	7.61	1	In-kind items and services	Food and Beverage			Cardiology	The American Journal of Cardiology	Assistant Editor	3	1	2
Cardiology	1776	Medical Doctor	12.84	1	In-kind items and services	Food and Beverage			Cardiology	The American Journal of Cardiology	Assistant Editor	3	1	2
Cardiology	1777	Medical Doctor	13.68	1	In-kind items and services	Food and Beverage			Cardiology	The American Journal of Cardiology	Assistant Editor	3	1	2
Cardiology	1778	Medical Doctor	10.31	1	In-kind items and services	Food and Beverage			Cardiology	The American Journal of Cardiology	Assistant Editor	3	1	2
Cardiology	1779	Medical Doctor	16.37	1	In-kind items and services	Food and Beverage			Cardiology	The American Journal of Cardiology	Assistant Editor	3	1	2
Cardiology	1780	Medical Doctor	12.89	1	In-kind items and services	Food and Beverage			Cardiology	The American Journal of Cardiology	Assistant Editor	3	1	2
Cardiology	1781	Medical Doctor	10.83	1	In-kind items and services	Food and Beverage	ELIQUIS		Cardiology	The American Journal of Cardiology	Assistant Editor	3	1	2
Cardiology	1782	Medical Doctor	13.86	1	In-kind items and services	Food and Beverage	ELIQUIS		Cardiology	The American Journal of Cardiology	Assistant Editor	3	1	2
Cardiology	1783	Medical Doctor	12.43	1	In-kind items and services	Food and Beverage	SAVAYSA		Cardiology	The American Journal of Cardiology	Assistant Editor	3	1	2
Cardiology	1784	Medical Doctor	10.47	1	In-kind items and services	Food and Beverage	SAVAYSA		Cardiology	The American Journal of Cardiology	Assistant Editor	3	1	2
Cardiology	1785	Medical Doctor	14.73	1	In-kind items and services	Food and Beverage	PRALUENT		Cardiology	The American Journal of Cardiology	Assistant Editor	3	1	2
Cardiology	1786	Medical Doctor	19.34	1	In-kind items and services	Food and Beverage	PRALUENT		Cardiology	The American Journal of Cardiology	Assistant Editor	3	1	2
Cardiology	1787	Medical Doctor	19.45	1	In-kind items and services	Food and Beverage		CT and RO incl. Computed Tomography and Radiation Oncology	Cardiology	The American Journal of Cardiology	Assistant Editor	3	1	2
Cardiology	1788	Medical Doctor	827.01	1	In-kind items and services	Travel and Lodging		Impella	Cardiology	The American Journal of Cardiology	Assistant Editor	3	1	2
Cardiology	1789	Medical Doctor	140.82	1	In-kind items and services	Food and Beverage		Impella	Cardiology	The American Journal of Cardiology	Assistant Editor	3	1	2
Cardiology	1790	Medical Doctor	20.68	1	In-kind items and services	Food and Beverage		Impella	Cardiology	The American Journal of Cardiology	Assistant Editor	3	1	2
Cardiology	1791	Medical Doctor	144.09	1	In-kind items and services	Travel and Lodging		Impella	Cardiology	The American Journal of Cardiology	Assistant Editor	3	1	2
Cardiology	1792	Medical Doctor	102.95	1	In-kind items and services	Travel and Lodging		Impella	Cardiology	The American Journal of Cardiology	Assistant Editor	3	1	2
Cardiology	1793	Medical Doctor	193.55	1	In-kind items and services	Food and Beverage		Impella	Cardiology	The American Journal of Cardiology	Assistant Editor	3	1	2
Cardiology	1794	Medical Doctor	114.91	1	In-kind items and services	Food and Beverage		Impella	Cardiology	The American Journal of Cardiology	Assistant Editor	3	1	2
Cardiology	1795	Medical Doctor	19.33	1	Cash or cash equivalent	Food and Beverage		Atherectomy Device	Cardiology	The American Journal of Cardiology	Assistant Editor	3	1	2
Cardiology	1796	Medical Doctor	9.75	1	Cash or cash equivalent	Food and Beverage		Atherectomy Device	Cardiology	The American Journal of Cardiology	Assistant Editor	3	1	2
Cardiology	1797	Medical Doctor	24.41	1	Cash or cash equivalent	Food and Beverage		Atherectomy Device	Cardiology	The American Journal of Cardiology	Assistant Editor	3	1	2
Cardiology	1798	Medical Doctor	23.05	1	Cash or cash equivalent	Food and Beverage		Atherectomy Device	Cardiology	The American Journal of Cardiology	Assistant Editor	3	1	2
Cardiology	1799	Medical Doctor	16.35	1	Cash or cash equivalent	Food and Beverage		Atherectomy Device	Cardiology	The American Journal of Cardiology	Assistant Editor	3	1	2
Cardiology	1800	Medical Doctor	15.14	1	In-kind items and services	Food and Beverage			Cardiology	The American Journal of Cardiology	Assistant Editor	3	1	2
Cardiology	1801	Medical Doctor	17.81	1	Cash or cash equivalent	Food and Beverage	ELIQUIS		Cardiology	The American Journal of Cardiology	Assistant Editor	3	1	2
Cardiology	1802	Medical Doctor	11.55	1	Cash or cash equivalent	Food and Beverage	ELIQUIS		Cardiology	The American Journal of Cardiology	Assistant Editor	3	1	2
Cardiology	1803	Medical Doctor	13.17	1	Cash or cash equivalent	Food and Beverage	ELIQUIS		Cardiology	The American Journal of Cardiology	Assistant Editor	3	1	2
Cardiology	1804	Medical Doctor	11.93	1	Cash or cash equivalent	Food and Beverage	ELIQUIS		Cardiology	The American Journal of Cardiology	Assistant Editor	3	1	2
Cardiology	1805	Medical Doctor	10.23	1	Cash or cash equivalent	Food and Beverage	ELIQUIS		Cardiology	The American Journal of Cardiology	Assistant Editor	3	1	2
Cardiology	1806	Medical Doctor	8.91	1	Cash or cash equivalent	Food and Beverage	ELIQUIS		Cardiology	The American Journal of Cardiology	Assistant Editor	3	1	2
Cardiology	1807	Medical Doctor	9.88	1	Cash or cash equivalent	Food and Beverage	ELIQUIS		Cardiology	The American Journal of Cardiology	Assistant Editor	3	1	2
Cardiology	1808	Medical Doctor	9.27	1	Cash or cash equivalent	Food and Beverage	ELIQUIS		Cardiology	The American Journal of Cardiology	Assistant Editor	3	1	2
Cardiology	1809	Medical Doctor	9.67	1	Cash or cash equivalent	Food and Beverage	ELIQUIS		Cardiology	The American Journal of Cardiology	Assistant Editor	3	1	2
Cardiology	1810	Medical Doctor	7.19	1	Cash or cash equivalent	Food and Beverage	ELIQUIS		Cardiology	The American Journal of Cardiology	Assistant Editor	3	1	2
Cardiology	1811	Medical Doctor	9.71	1	Cash or cash equivalent	Food and Beverage	ELIQUIS		Cardiology	The American Journal of Cardiology	Assistant Editor	3	1	2
Cardiology	1812	Medical Doctor	12.89	1	Cash or cash equivalent	Food and Beverage	ELIQUIS		Cardiology	The American Journal of Cardiology	Assistant Editor	3	1	2
Cardiology	1813	Medical Doctor	8.64	1	Cash or cash equivalent	Food and Beverage	ELIQUIS		Cardiology	The American Journal of Cardiology	Assistant Editor	3	1	2
Cardiology	1814	Medical Doctor	10.67	1	Cash or cash equivalent	Food and Beverage	ELIQUIS		Cardiology	The American Journal of Cardiology	Assistant Editor	3	1	2
Cardiology	1815	Medical Doctor	96.46	1	In-kind items and services	Food and Beverage		Vascular	Cardiology	The American Journal of Cardiology	Assistant Editor	3	1	2
Cardiology	1816	Medical Doctor	118.85	1	In-kind items and services	Food and Beverage		Vascular	Cardiology	The American Journal of Cardiology	Assistant Editor	3	1	2
Cardiology	1817	Medical Doctor	6.04	1	In-kind items and services	Food and Beverage		Vascular	Cardiology	The American Journal of Cardiology	Assistant Editor	3	1	2
Cardiology	1818	Medical Doctor	8.73	1	In-kind items and services	Food and Beverage		Vascular	Cardiology	The American Journal of Cardiology	Assistant Editor	3	1	2
Cardiology	1819	Medical Doctor	71.37	1	In-kind items and services	Food and Beverage		Vascular	Cardiology	The American Journal of Cardiology	Assistant Editor	3	1	2
Cardiology	1820	Medical Doctor	75.38	1	In-kind items and services	Food and Beverage		Vascular	Cardiology	The American Journal of Cardiology	Assistant Editor	3	1	2
Cardiology	1821	Medical Doctor	5.75	1	In-kind items and services	Food and Beverage		Vascular	Cardiology	The American Journal of Cardiology	Assistant Editor	3	1	2
Neurology	1822	Medical Doctor	24.4	1	Cash or cash equivalent	Travel and Lodging	HORIZANT		Neurology	Sleep	Associate Editor	3	1	2
Neurology	1823	Medical Doctor	129.58	1	Cash or cash equivalent	Food and Beverage	HORIZANT		Neurology	Sleep	Associate Editor	3	1	2
Neurology	1824	Medical Doctor	223.69	1	Cash or cash equivalent	Travel and Lodging	HORIZANT		Neurology	Sleep	Associate Editor	3	1	2
Neurology	1825	Medical Doctor	5900	1	Cash or cash equivalent	Consulting Fee	HORIZANT		Neurology	Sleep	Associate Editor	3	1	2
Neurology	1826	Medical Doctor	1601.2	1	Cash or cash equivalent	Travel and Lodging	HORIZANT		Neurology	Sleep	Associate Editor	3	1	2
Neurology	1827	Medical Doctor	79	1	Cash or cash equivalent	Food and Beverage	HORIZANT		Neurology	Sleep	Associate Editor	3	1	2
Neurology	1828	Medical Doctor	223.69	1	Cash or cash equivalent	Travel and Lodging	HORIZANT		Neurology	Sleep	Associate Editor	3	1	2
Neurology	1829	Medical Doctor	131.5	1	Cash or cash equivalent	Travel and Lodging	HORIZANT		Neurology	Sleep	Associate Editor	3	1	2
Neurology	1830	Medical Doctor	104.47	1	In-kind items and services	Food and Beverage	NON-PRODUCT		Neurology	Sleep	Associate Editor	3	1	2
Neurology	1831	Medical Doctor	195.2	1	In-kind items and services	Travel and Lodging	NON-PRODUCT		Neurology	Sleep	Associate Editor	3	1	2
Neurology	1832	Medical Doctor	33.9	1	In-kind items and services	Food and Beverage	NON-PRODUCT		Neurology	Sleep	Associate Editor	3	1	2
Neurology	1833	Medical Doctor	334.05	1	In-kind items and services	Travel and Lodging	NON-PRODUCT		Neurology	Sleep	Associate Editor	3	1	2
Neurology	1834	Medical Doctor	39.12	1	In-kind items and services	Food and Beverage	NON-PRODUCT		Neurology	Sleep	Associate Editor	3	1	2
Neurology	1835	Medical Doctor	49.54	1	In-kind items and services	Food and Beverage	NON-PRODUCT		Neurology	Sleep	Associate Editor	3	1	2
Neurology	1836	Medical Doctor	97.85	1	In-kind items and services	Travel and Lodging	NON-PRODUCT		Neurology	Sleep	Associate Editor	3	1	2
Neurology	1837	Medical Doctor	150	1	In-kind items and services	Travel and Lodging	NON-PRODUCT		Neurology	Sleep	Associate Editor	3	1	2
Neurology	1838	Medical Doctor	2350	1	Cash or cash equivalent	Consulting Fee	NON-PRODUCT		Neurology	Sleep	Associate Editor	3	1	2
Neurology	1839	Medical Doctor	2000	1	Cash or cash equivalent	Consulting Fee			Neurology	Sleep	Associate Editor	3	1	2
Neurology	1840	Medical Doctor	2300	1	In-kind items and services	Education	NEUPRO		Neurology	Sleep	Associate Editor	3	1	2
Neurology	1841	Medical Doctor	400	1	In-kind items and services	Education	NEUPRO		Neurology	Sleep	Associate Editor	3	1	2
Neurology	1842	Medical Doctor	2300	1	In-kind items and services	Education	NEUPRO		Neurology	Sleep	Associate Editor	3	1	2
Neurology	1843	Medical Doctor	2300	1	In-kind items and services	Education	NEUPRO		Neurology	Sleep	Associate Editor	3	1	2
Neurology	1844	Medical Doctor	2800	1	In-kind items and services	Education	NEUPRO		Neurology	Sleep	Associate Editor	3	1	2
Neurology	1845	Medical Doctor	2000	1	Cash or cash equivalent	Consulting Fee	NEUPRO		Neurology	Sleep	Associate Editor	3	1	2
Neurology	1846	Medical Doctor	2300	1	In-kind items and services	Education	NEUPRO		Neurology	Sleep	Associate Editor	3	1	2
Gastroenterology	1847	Medical Doctor	2	1	Cash or cash equivalent	Travel and Lodging		Da Vinci Surgical System	GI	Diseases of the Colon & Rectum	Associate Editor	3	1	2
Gastroenterology	1848	Medical Doctor	12.02	1	Cash or cash equivalent	Food and Beverage		Da Vinci Surgical System	GI	Diseases of the Colon & Rectum	Associate Editor	3	1	2
Gastroenterology	1849	Medical Doctor	15.1	1	Cash or cash equivalent	Food and Beverage		Da Vinci Surgical System	GI	Diseases of the Colon & Rectum	Associate Editor	3	1	2
Gastroenterology	1850	Medical Doctor	15.11	1	Cash or cash equivalent	Food and Beverage		Da Vinci Surgical System	GI	Diseases of the Colon & Rectum	Associate Editor	3	1	2
Gastroenterology	1851	Medical Doctor	15.8	1	Cash or cash equivalent	Travel and Lodging		Da Vinci Surgical System	GI	Diseases of the Colon & Rectum	Associate Editor	3	1	2
Gastroenterology	1852	Medical Doctor	16	1	Cash or cash equivalent	Travel and Lodging		Da Vinci Surgical System	GI	Diseases of the Colon & Rectum	Associate Editor	3	1	2
Gastroenterology	1853	Medical Doctor	17.07	1	Cash or cash equivalent	Food and Beverage		Da Vinci Surgical System	GI	Diseases of the Colon & Rectum	Associate Editor	3	1	2
Gastroenterology	1854	Medical Doctor	18.94	1	Cash or cash equivalent	Food and Beverage		Da Vinci Surgical System	GI	Diseases of the Colon & Rectum	Associate Editor	3	1	2
Gastroenterology	1855	Medical Doctor	18.95	1	Cash or cash equivalent	Food and Beverage		Da Vinci Surgical System	GI	Diseases of the Colon & Rectum	Associate Editor	3	1	2
Gastroenterology	1856	Medical Doctor	22.57	1	Cash or cash equivalent	Food and Beverage		Da Vinci Surgical System	GI	Diseases of the Colon & Rectum	Associate Editor	3	1	2
Gastroenterology	1857	Medical Doctor	35	1	Cash or cash equivalent	Travel and Lodging		Da Vinci Surgical System	GI	Diseases of the Colon & Rectum	Associate Editor	3	1	2
Gastroenterology	1858	Medical Doctor	41.39	1	Cash or cash equivalent	Travel and Lodging		Da Vinci Surgical System	GI	Diseases of the Colon & Rectum	Associate Editor	3	1	2
Gastroenterology	1859	Medical Doctor	78.49	1	Cash or cash equivalent	Food and Beverage		Da Vinci Surgical System	GI	Diseases of the Colon & Rectum	Associate Editor	3	1	2
Gastroenterology	1860	Medical Doctor	161.45	1	Cash or cash equivalent	Travel and Lodging		Da Vinci Surgical System	GI	Diseases of the Colon & Rectum	Associate Editor	3	1	2
Gastroenterology	1861	Medical Doctor	938.6	1	Cash or cash equivalent	Travel and Lodging		Da Vinci Surgical System	GI	Diseases of the Colon & Rectum	Associate Editor	3	1	2
Internal Medicine	1862	Medical Doctor	3000	1	Cash or cash equivalent	Consulting Fee			Internal	JAMA	Contributing Editor	3	1	2
Internal Medicine	1863	Medical Doctor	6000	1	Cash or cash equivalent	Consulting Fee			Internal	JAMA	Contributing Editor	3	1	2
Internal Medicine	1864	Medical Doctor	3000	1	Cash or cash equivalent	Consulting Fee			Internal	JAMA	Contributing Editor	3	1	2
Internal Medicine	1865	Medical Doctor	18.92	1	In-kind items and services	Food and Beverage	BRILINTA		Internal	JAMA	Contributing Editor	3	1	2
Internal Medicine	1866	Medical Doctor	91.55	1	In-kind items and services	Food and Beverage	XARELTO		Internal	JAMA	Contributing Editor	3	1	2
Internal Medicine	1867	Medical Doctor	1000	1	Cash or cash equivalent	Consulting Fee	XARELTO		Internal	JAMA	Contributing Editor	3	1	2
Internal Medicine	1868	Medical Doctor	6750	1	Cash or cash equivalent	Consulting Fee	XARELTO		Internal	JAMA	Contributing Editor	3	1	2
Internal Medicine	1869	Medical Doctor	6875	1	Cash or cash equivalent	Consulting Fee	XARELTO		Internal	JAMA	Contributing Editor	3	1	2
Internal Medicine	1870	Medical Doctor	1218.65	1	In-kind items and services	Travel and Lodging	XARELTO		Internal	JAMA	Contributing Editor	3	1	2
Internal Medicine	1871	Medical Doctor	140.45	1	In-kind items and services	Food and Beverage	XARELTO		Internal	JAMA	Contributing Editor	3	1	2
Internal Medicine	1872	Medical Doctor	4300	1	Cash or cash equivalent	Consulting Fee			Internal	JAMA	Contributing Editor	3	1	2
Internal Medicine	1873	Medical Doctor	5400	1	Cash or cash equivalent	Consulting Fee	XIFAXAN		Internal	JAMA	Contributing Editor	3	1	2
Internal Medicine	1874	Medical Doctor	24	1	Cash or cash equivalent	Travel and Lodging	PRALUENT		Internal	JAMA	Contributing Editor	3	1	2
Internal Medicine	1875	Medical Doctor	8145	1	Cash or cash equivalent	Consulting Fee	PRALUENT		Internal	JAMA	Contributing Editor	3	1	2
Internal Medicine	1876	Medical Doctor	17.6	1	Cash or cash equivalent	Travel and Lodging	PRALUENT		Internal	JAMA	Contributing Editor	3	1	2
Internal Medicine	1877	Medical Doctor	388.01	1	In-kind items and services	Travel and Lodging	PRALUENT		Internal	JAMA	Contributing Editor	3	1	2
Internal Medicine	1878	Medical Doctor	873.66	1	In-kind items and services	Travel and Lodging	PRALUENT		Internal	JAMA	Contributing Editor	3	1	2
Internal Medicine	1879	Medical Doctor	197.57	1	In-kind items and services	Travel and Lodging	PRALUENT		Internal	JAMA	Contributing Editor	3	1	2
Internal Medicine	1880	Medical Doctor	180.14	1	In-kind items and services	Food and Beverage	PRALUENT		Internal	JAMA	Contributing Editor	3	1	2
Internal Medicine	1881	Medical Doctor	650	1	Cash or cash equivalent	Consulting Fee	NON-PRODUCT		Internal	JAMA	Contributing Editor	3	1	2
Internal Medicine	1882	Medical Doctor	60.12	1	In-kind items and services	Food and Beverage	JANUVIA		Internal	JAMA	Contributing Editor	3	1	2
Internal Medicine	1883	Medical Doctor	150	1	In-kind items and services	Travel and Lodging	NON-PRODUCT		Internal	JAMA	Contributing Editor	3	1	2
Internal Medicine	1884	Medical Doctor	4875	1	Cash or cash equivalent	Consulting Fee	NON-PRODUCT		Internal	JAMA	Contributing Editor	3	1	2
Internal Medicine	1885	Medical Doctor	150	1	In-kind items and services	Travel and Lodging	NON-PRODUCT		Internal	JAMA	Contributing Editor	3	1	2
Internal Medicine	1886	Medical Doctor	3900	1	Cash or cash equivalent	Consulting Fee	NON-PRODUCT		Internal	JAMA	Contributing Editor	3	1	2
Internal Medicine	1887	Medical Doctor	127.44	1	In-kind items and services	Travel and Lodging	NON-PRODUCT		Internal	JAMA	Contributing Editor	3	1	2
Internal Medicine	1888	Medical Doctor	127.44	1	In-kind items and services	Travel and Lodging	NON-PRODUCT		Internal	JAMA	Contributing Editor	3	1	2
Internal Medicine	1889	Medical Doctor	31.6	1	In-kind items and services	Food and Beverage	NON-PRODUCT		Internal	JAMA	Contributing Editor	3	1	2
Internal Medicine	1890	Medical Doctor	35	1	In-kind items and services	Food and Beverage	NON-PRODUCT		Internal	JAMA	Contributing Editor	3	1	2
Internal Medicine	1891	Medical Doctor	376.54	1	In-kind items and services	Travel and Lodging	NON-PRODUCT		Internal	JAMA	Contributing Editor	3	1	2
Internal Medicine	1892	Medical Doctor	50	1	In-kind items and services	Food and Beverage	NON-PRODUCT		Internal	JAMA	Contributing Editor	3	1	2
Internal Medicine	1893	Medical Doctor	16.19	1	In-kind items and services	Food and Beverage	NON-PRODUCT		Internal	JAMA	Contributing Editor	3	1	2
Internal Medicine	1894	Medical Doctor	18.86	1	In-kind items and services	Food and Beverage	NON-PRODUCT		Internal	JAMA	Contributing Editor	3	1	2
Internal Medicine	1895	Medical Doctor	18.86	1	In-kind items and services	Food and Beverage	NON-PRODUCT		Internal	JAMA	Contributing Editor	3	1	2
Internal Medicine	1896	Medical Doctor	52.2	1	In-kind items and services	Food and Beverage	NON-PRODUCT		Internal	JAMA	Contributing Editor	3	1	2
Internal Medicine	1897	Medical Doctor	96.39	1	In-kind items and services	Food and Beverage	NON-PRODUCT		Internal	JAMA	Contributing Editor	3	1	2
Internal Medicine	1898	Medical Doctor	182.97	1	In-kind items and services	Travel and Lodging	JANUVIA		Internal	JAMA	Contributing Editor	3	1	2
Internal Medicine	1899	Medical Doctor	182.97	1	In-kind items and services	Travel and Lodging	JANUVIA		Internal	JAMA	Contributing Editor	3	1	2
Internal Medicine	1900	Medical Doctor	192.61	1	In-kind items and services	Travel and Lodging	JANUVIA		Internal	JAMA	Contributing Editor	3	1	2
Internal Medicine	1901	Medical Doctor	192.61	1	In-kind items and services	Travel and Lodging	JANUVIA		Internal	JAMA	Contributing Editor	3	1	2
Internal Medicine	1902	Medical Doctor	33.02	1	In-kind items and services	Food and Beverage	JANUVIA		Internal	JAMA	Contributing Editor	3	1	2
Internal Medicine	1903	Medical Doctor	48.15	1	In-kind items and services	Food and Beverage	JANUVIA		Internal	JAMA	Contributing Editor	3	1	2
Internal Medicine	1904	Medical Doctor	48.15	1	In-kind items and services	Food and Beverage	JANUVIA		Internal	JAMA	Contributing Editor	3	1	2
Internal Medicine	1905	Medical Doctor	5949.8	1	In-kind items and services	Travel and Lodging	JANUVIA		Internal	JAMA	Contributing Editor	3	1	2
Internal Medicine	1906	Medical Doctor	150	1	In-kind items and services	Travel and Lodging	JANUVIA		Internal	JAMA	Contributing Editor	3	1	2
Internal Medicine	1907	Medical Doctor	3900	1	Cash or cash equivalent	Consulting Fee	JANUVIA		Internal	JAMA	Contributing Editor	3	1	2
Internal Medicine	1908	Medical Doctor	150	1	In-kind items and services	Travel and Lodging	NON-PRODUCT		Internal	JAMA	Contributing Editor	3	1	2
Internal Medicine	1909	Medical Doctor	2925	1	Cash or cash equivalent	Consulting Fee	NON-PRODUCT		Internal	JAMA	Contributing Editor	3	1	2
Internal Medicine	1910	Medical Doctor	149.01	1	In-kind items and services	Travel and Lodging	JANUVIA		Internal	JAMA	Contributing Editor	3	1	2
Internal Medicine	1911	Medical Doctor	4643.5	1	In-kind items and services	Travel and Lodging	JANUVIA		Internal	JAMA	Contributing Editor	3	1	2
Internal Medicine	1912	Medical Doctor	289	1	In-kind items and services	Travel and Lodging		Impella	Internal	JAMA	Contributing Editor	3	1	2
Internal Medicine	1913	Medical Doctor	15.71	1	In-kind items and services	Food and Beverage		Impella	Internal	JAMA	Contributing Editor	3	1	2
Internal Medicine	1914	Medical Doctor	17.2	1	In-kind items and services	Consulting Fee		Impella	Internal	JAMA	Contributing Editor	3	1	2
Internal Medicine	1915	Medical Doctor	113.27	1	In-kind items and services	Consulting Fee		Impella	Internal	JAMA	Contributing Editor	3	1	2
Internal Medicine	1916	Medical Doctor	51.96	1	In-kind items and services	Food and Beverage		Impella	Internal	JAMA	Contributing Editor	3	1	2
Internal Medicine	1917	Medical Doctor	58.27	1	In-kind items and services	Food and Beverage		Impella	Internal	JAMA	Contributing Editor	3	1	2
Internal Medicine	1918	Medical Doctor	71.21	1	In-kind items and services	Food and Beverage		Impella	Internal	JAMA	Contributing Editor	3	1	2
Internal Medicine	1919	Medical Doctor	85.71	1	Cash or cash equivalent	Consulting Fee	PRALUENT (ALIROCUMAB) INJECTION		Internal	JAMA	Contributing Editor	3	1	2
Internal Medicine	1920	Medical Doctor	8	1	Cash or cash equivalent	Consulting Fee	PRALUENT (ALIROCUMAB) INJECTION		Internal	JAMA	Contributing Editor	3	1	2
Internal Medicine	1921	Medical Doctor	25.71	1	Cash or cash equivalent	Consulting Fee	PRALUENT (ALIROCUMAB) INJECTION		Internal	JAMA	Contributing Editor	3	1	2
Internal Medicine	1922	Medical Doctor	17.75	1	In-kind items and services	Food and Beverage	PRALUENT (ALIROCUMAB) INJECTION		Internal	JAMA	Contributing Editor	3	1	2
Internal Medicine	1923	Medical Doctor	12.55	1	In-kind items and services	Food and Beverage	PRALUENT (ALIROCUMAB) INJECTION		Internal	JAMA	Contributing Editor	3	1	2
Gastroenterology	1924	Medical Doctor	17.62	1	In-kind items and services	Food and Beverage	HUMIRA		GI	Digestive Diseases and Sciences	Deputy Editor	2	1	2
Gastroenterology	1925	Medical Doctor	19.94	1	In-kind items and services	Food and Beverage	HUMIRA		GI	Digestive Diseases and Sciences	Deputy Editor	2	1	2
Gastroenterology	1926	Medical Doctor	17.06	1	In-kind items and services	Food and Beverage	HUMIRA		GI	Digestive Diseases and Sciences	Deputy Editor	2	1	2
Gastroenterology	1927	Medical Doctor	12.65	1	In-kind items and services	Food and Beverage	HUMIRA		GI	Digestive Diseases and Sciences	Deputy Editor	2	1	2
Gastroenterology	1928	Medical Doctor	14.13	1	In-kind items and services	Food and Beverage	HUMIRA		GI	Digestive Diseases and Sciences	Deputy Editor	2	1	2
Gastroenterology	1929	Medical Doctor	14.13	1	In-kind items and services	Food and Beverage	HUMIRA		GI	Digestive Diseases and Sciences	Deputy Editor	2	1	2
Gastroenterology	1930	Medical Doctor	14.07	1	In-kind items and services	Food and Beverage	HUMIRA		GI	Digestive Diseases and Sciences	Deputy Editor	2	1	2
Gastroenterology	1931	Medical Doctor	21.01	1	In-kind items and services	Food and Beverage	XIFAXAN - 550MG		GI	Digestive Diseases and Sciences	Deputy Editor	2	1	2
Gastroenterology	1932	Medical Doctor	15.98	1	In-kind items and services	Food and Beverage			GI	Digestive Diseases and Sciences	Deputy Editor	2	1	2
Gastroenterology	1933	Medical Doctor	15.68	1	In-kind items and services	Food and Beverage	LINZESS 145 MCG	COLOGUARD	GI	Digestive Diseases and Sciences	Deputy Editor	2	1	2
Gastroenterology	1934	Medical Doctor	10.46	1	In-kind items and services	Food and Beverage	CIMZIA		GI	Digestive Diseases and Sciences	Deputy Editor	2	1	2
Gastroenterology	1935	Medical Doctor	10.02	1	In-kind items and services	Food and Beverage	ENTYVIO		GI	Digestive Diseases and Sciences	Deputy Editor	2	1	2
Gastroenterology	1936	Medical Doctor	12.37	1	In-kind items and services	Food and Beverage	ENTYVIO		GI	Digestive Diseases and Sciences	Deputy Editor	2	1	2
Dermatology	1937	Medical Doctor	11.94	1	In-kind items and services	Food and Beverage			Dermatology	Lasers in Surgery and Medicine	Associate Editor	2	1	2
Dermatology	1938	Medical Doctor	11.93	1	In-kind items and services	Food and Beverage			Dermatology	Lasers in Surgery and Medicine	Associate Editor	2	1	2
Dermatology	1939	Medical Doctor	11.83	1	In-kind items and services	Food and Beverage			Dermatology	Lasers in Surgery and Medicine	Associate Editor	2	1	2
Dermatology	1940	Medical Doctor	3000	1	Cash or cash equivalent	Consulting Fee			Dermatology	Lasers in Surgery and Medicine	Associate Editor	2	1	2
Dermatology	1941	Medical Doctor	7000	1	Cash or cash equivalent	Consulting Fee			Dermatology	Lasers in Surgery and Medicine	Associate Editor	2	1	2
Dermatology	1942	Medical Doctor	15	1	In-kind items and services	Travel and Lodging			Dermatology	Lasers in Surgery and Medicine	Associate Editor	2	1	2
Dermatology	1943	Medical Doctor	21.41	1	In-kind items and services	Food and Beverage			Dermatology	Lasers in Surgery and Medicine	Associate Editor	2	1	2
Dermatology	1944	Medical Doctor	16.69	1	In-kind items and services	Food and Beverage			Dermatology	Lasers in Surgery and Medicine	Associate Editor	2	1	2
Dermatology	1945	Medical Doctor	21.06	1	In-kind items and services	Food and Beverage			Dermatology	Lasers in Surgery and Medicine	Associate Editor	2	1	2
Dermatology	1946	Medical Doctor	87.71	1	In-kind items and services	Food and Beverage			Dermatology	Lasers in Surgery and Medicine	Associate Editor	2	1	2
Dermatology	1947	Medical Doctor	6.44	1	In-kind items and services	Food and Beverage			Dermatology	Lasers in Surgery and Medicine	Associate Editor	2	1	2
Dermatology	1948	Medical Doctor	13.52	1	In-kind items and services	Food and Beverage			Dermatology	Lasers in Surgery and Medicine	Associate Editor	2	1	2
Dermatology	1949	Medical Doctor	17.32	1	In-kind items and services	Food and Beverage			Dermatology	Lasers in Surgery and Medicine	Associate Editor	2	1	2
Dermatology	1950	Medical Doctor	22.52	1	In-kind items and services	Food and Beverage			Dermatology	Lasers in Surgery and Medicine	Associate Editor	2	1	2
Dermatology	1951	Medical Doctor	21.36	1	In-kind items and services	Food and Beverage			Dermatology	Lasers in Surgery and Medicine	Associate Editor	2	1	2
Dermatology	1952	Medical Doctor	109.45	1	In-kind items and services	Food and Beverage			Dermatology	Lasers in Surgery and Medicine	Associate Editor	2	1	2
Allergy	1953	Medical Doctor	50	1	In-kind items and services	Food and Beverage			Allergy	Arthritis and Rheumatism	Deputy Editor	2	1	2
Allergy	1954	Medical Doctor	40	1	In-kind items and services	Food and Beverage			Allergy	Arthritis and Rheumatism	Deputy Editor	2	1	2
Allergy	1955	Medical Doctor	20	1	In-kind items and services	Food and Beverage			Allergy	Arthritis and Rheumatism	Deputy Editor	2	1	2
Allergy	1956	Medical Doctor	140	1	In-kind items and services	Travel and Lodging			Allergy	Arthritis and Rheumatism	Deputy Editor	2	1	2
Allergy	1957	Medical Doctor	140	1	In-kind items and services	Travel and Lodging			Allergy	Arthritis and Rheumatism	Deputy Editor	2	1	2
Allergy	1958	Medical Doctor	756.49	1	In-kind items and services	Travel and Lodging			Allergy	Arthritis and Rheumatism	Deputy Editor	2	1	2
Allergy	1959	Medical Doctor	228.85	1	In-kind items and services	Travel and Lodging			Allergy	Arthritis and Rheumatism	Deputy Editor	2	1	2
Allergy	1960	Medical Doctor	129.48	1	In-kind items and services	Food and Beverage			Allergy	Arthritis and Rheumatism	Deputy Editor	2	1	2
Cardiology	1961	Medical Doctor	5500	1	Cash or cash equivalent	Consulting Fee	XARELTO		Cardiology	American Heart Journal	Associate Editor	3	1	2
Cardiology	1962	Medical Doctor	77.03	1	In-kind items and services	Travel and Lodging	XARELTO		Cardiology	American Heart Journal	Associate Editor	3	1	2
Cardiology	1963	Medical Doctor	331.2	1	In-kind items and services	Travel and Lodging	XARELTO		Cardiology	American Heart Journal	Associate Editor	3	1	2
Cardiology	1964	Medical Doctor	550.48	1	In-kind items and services	Travel and Lodging	XARELTO		Cardiology	American Heart Journal	Associate Editor	3	1	2
Cardiology	1965	Medical Doctor	3570	1	Cash or cash equivalent	Consulting Fee	XARELTO		Cardiology	American Heart Journal	Associate Editor	3	1	2
Cardiology	1966	Medical Doctor	96.75	1	In-kind items and services	Food and Beverage			Cardiology	American Heart Journal	Associate Editor	3	1	2
Cardiology	1967	Medical Doctor	15	1	In-kind items and services	Food and Beverage			Cardiology	American Heart Journal	Associate Editor	3	1	2
Cardiology	1968	Medical Doctor	25.95	1	In-kind items and services	Food and Beverage			Cardiology	American Heart Journal	Associate Editor	3	1	2
Cardiology	1969	Medical Doctor	1575	1	Cash or cash equivalent	Consulting Fee	PRISTIQ		Cardiology	American Heart Journal	Associate Editor	3	1	2
Cardiology	1970	Medical Doctor	1575	1	Cash or cash equivalent	Consulting Fee	PRISTIQ		Cardiology	American Heart Journal	Associate Editor	3	1	2
Cardiology	1971	Medical Doctor	1575	1	Cash or cash equivalent	Consulting Fee	PRISTIQ		Cardiology	American Heart Journal	Associate Editor	3	1	2
Internal Medicine	1972	Medical Doctor	350	1	Cash or cash equivalent	Consulting Fee	BRILINTA		Internal	Mayo Clinic Proceedings	Associate Editor	3	1	2
Internal Medicine	1973	Medical Doctor	300	1	Cash or cash equivalent	Consulting Fee	BRILINTA		Internal	Mayo Clinic Proceedings	Associate Editor	3	1	2
Internal Medicine	1974	Medical Doctor	9.37	1	In-kind items and services	Travel and Lodging	BRILINTA		Internal	Mayo Clinic Proceedings	Associate Editor	3	1	2
Internal Medicine	1975	Medical Doctor	51.13	1	In-kind items and services	Food and Beverage	BRILINTA		Internal	Mayo Clinic Proceedings	Associate Editor	3	1	2
Internal Medicine	1976	Medical Doctor	124	1	In-kind items and services	Food and Beverage	BRILINTA		Internal	Mayo Clinic Proceedings	Associate Editor	3	1	2
Internal Medicine	1977	Medical Doctor	4300	1	Cash or cash equivalent	Consulting Fee	BRILINTA		Internal	Mayo Clinic Proceedings	Associate Editor	3	1	2
Internal Medicine	1978	Medical Doctor	2700	1	Cash or cash equivalent	Consulting Fee			Internal	Mayo Clinic Proceedings	Associate Editor	3	1	2
Internal Medicine	1979	Medical Doctor	219.88	1	In-kind items and services	Food and Beverage			Internal	Mayo Clinic Proceedings	Associate Editor	3	1	2
Internal Medicine	1980	Medical Doctor	24.81	1	In-kind items and services	Food and Beverage			Internal	Mayo Clinic Proceedings	Associate Editor	3	1	2
Internal Medicine	1981	Medical Doctor	60.26	1	In-kind items and services	Food and Beverage			Internal	Mayo Clinic Proceedings	Associate Editor	3	1	2
Internal Medicine	1982	Medical Doctor	2150	1	Cash or cash equivalent	Consulting Fee	BRILINTA		Internal	Mayo Clinic Proceedings	Associate Editor	3	1	2
Internal Medicine	1983	Medical Doctor	106.87	1	In-kind items and services	Travel and Lodging			Internal	Mayo Clinic Proceedings	Associate Editor	3	1	2
Internal Medicine	1984	Medical Doctor	42	1	In-kind items and services	Travel and Lodging			Internal	Mayo Clinic Proceedings	Associate Editor	3	1	2
Internal Medicine	1985	Medical Doctor	75.42	1	In-kind items and services	Food and Beverage			Internal	Mayo Clinic Proceedings	Associate Editor	3	1	2
Internal Medicine	1986	Medical Doctor	905.9	1	In-kind items and services	Travel and Lodging	VASCEPA		Internal	Mayo Clinic Proceedings	Associate Editor	3	1	2
Internal Medicine	1987	Medical Doctor	1185	1	Cash or cash equivalent	Consulting Fee	VASCEPA		Internal	Mayo Clinic Proceedings	Associate Editor	3	1	2
Internal Medicine	1988	Medical Doctor	12.87	1	Cash or cash equivalent	Food and Beverage	VASCEPA		Internal	Mayo Clinic Proceedings	Associate Editor	3	1	2
Internal Medicine	1989	Medical Doctor	56.94	1	Cash or cash equivalent	Travel and Lodging	VASCEPA		Internal	Mayo Clinic Proceedings	Associate Editor	3	1	2
Internal Medicine	1990	Medical Doctor	63.93	1	In-kind items and services	Food and Beverage	VASCEPA		Internal	Mayo Clinic Proceedings	Associate Editor	3	1	2
Internal Medicine	1991	Medical Doctor	55.75	1	In-kind items and services	Food and Beverage	VASCEPA		Internal	Mayo Clinic Proceedings	Associate Editor	3	1	2
Internal Medicine	1992	Medical Doctor	39.99	1	In-kind items and services	Food and Beverage	VASCEPA		Internal	Mayo Clinic Proceedings	Associate Editor	3	1	2
Internal Medicine	1993	Medical Doctor	3.05	1	Cash or cash equivalent	Travel and Lodging	VASCEPA		Internal	Mayo Clinic Proceedings	Associate Editor	3	1	2
Internal Medicine	1994	Medical Doctor	92.77	1	In-kind items and services	Food and Beverage	VASCEPA		Internal	Mayo Clinic Proceedings	Associate Editor	3	1	2
Internal Medicine	1995	Medical Doctor	14.36	1	In-kind items and services	Food and Beverage	VASCEPA		Internal	Mayo Clinic Proceedings	Associate Editor	3	1	2
Internal Medicine	1996	Medical Doctor	30	1	In-kind items and services	Food and Beverage	VASCEPA		Internal	Mayo Clinic Proceedings	Associate Editor	3	1	2
Internal Medicine	1997	Medical Doctor	3000	1	Cash or cash equivalent	Consulting Fee	VASCEPA		Internal	Mayo Clinic Proceedings	Associate Editor	3	1	2
Internal Medicine	1998	Medical Doctor	16.63	1	In-kind items and services	Food and Beverage	VASCEPA		Internal	Mayo Clinic Proceedings	Associate Editor	3	1	2
[truncated: 6,542 more rows]
